# Supplementary material for: Dehydration regulates structural reorganization of dynamic hydrogels
Source: Nat Commun. 2024 Aug 12;15:6886. doi: 10.1038/s41467-024-51219-7 (PMC11317490; doi:10.1038/s41467-024-51219-7)
Supplement: Supplementary file 3 — Source Data [file 41467_2024_51219_MOESM3_ESM.xlsx]

## Sheet: Fig 1
angle	Normalized intensity
	knot	wall
0	0.87957	0.96756
20	0.95593	0.92098
40	0.94049	0.91967
60	0.9234	0.91043
80	0.92408	0.90629
100	0.91747	0.87814
120	0.91901	0.88079
140	0.90078	0.88271
160	0.89326	0.89498
180	0.92048	0.91518
200	0.88954	0.88784
220	0.90195	0.87798
240	0.89375	0.84053
260	0.89775	0.91923
280	0.89523	0.89397
300	0.89763	0.86973
320	0.88813	0.90023
340	0.88352	0.87051
360	0.87957	0.96756

## Sheet: Fig 2
2b												2c
Height 10mm			Height 100mm			Height 200mm			Height 300mm
position/mm	leakage speed/ (m/s)		position/mm	leakage speed/ (m/s)		position/mm	leakage speed/ (m/s)		position/mm	leakage speed/ (m/s)		polymer fraction/%	cohension energy/(J/m3)	SD
0	2.4115e-31		0	4.2637e-32		0	6.9463e-33		0	1.1346e-33		4.2921	1.29816	0.75116
0.02252	2.7393e-20		0.02252	4.8418e-21		0.02252	7.8827e-22		0.02252	1.2869e-22		7.05442	688.293	178.908
0.04504	5.5984e-20		0.04504	9.8832e-21		0.04504	1.6088e-21		0.04504	2.6239e-22		12.0688	1528.59	332.018
0.06756	8.7672e-20		0.06756	1.5447e-20		0.06756	2.5155e-21		0.06756	4.0979e-22		16.5016	7506.19	1388.97
0.09009	1.2427e-19		0.09009	2.1845e-20		0.09009	3.5602e-21		0.09009	5.7921e-22		20.4483	25893.3	1035.64
0.11261	1.6737e-19		0.11261	2.9352e-20		0.11261	4.7886e-21		0.11261	7.7809e-22
0.13513	2.1833e-19		0.13513	3.8203e-20		0.13513	6.2396e-21		0.13513	1.0127e-21
0.15765	2.7825e-19		0.15765	4.8595e-20		0.15765	7.9454e-21		0.15765	1.2884e-21		2g
0.17636	1.9425e-19		0.17636	3.3893e-20		0.17636	5.5399e-21		0.17636	8.9848e-22
0.19508	1.0573e-19		0.19508	1.8398e-20		0.19508	3.0048e-21		0.19508	4.875e-22		monomer concentration/M	cohension energy/(J/m3)	SD	adhesion energy/(J/m3)
0.2138	1.7473e-20		0.2138	2.9503e-21		0.2138	4.8548e-22		0.2138	7.8565e-23		0.5	1.29816	0.75116	2749.33
0.23251	9.0256e-20		0.23251	1.5883e-20		0.23251	2.6072e-21		0.23251	4.2203e-22		1	688.293	178.908	5740.16
0.25123	1.9576e-19		0.25123	3.4353e-20		0.25123	5.6289e-21		0.25123	9.1188e-22		2	1528.59	332.018	3397.35
0.26995	3.0859e-19		0.26995	5.41e-20		0.26995	8.8601e-21		0.26995	1.4357e-21		3	7506.19	1388.97	12459.4
0.28866	4.2888e-19		0.28866	7.5153e-20		0.28866	1.2305e-20		0.28866	1.9941e-21		4	25893.3	1035.64	24424.4
0.30447	5.108e-19		0.30447	8.9475e-20		0.30447	1.4644e-20		0.30447	2.3737e-21
0.32027	5.5772e-19		0.32027	9.7664e-20		0.32027	1.5981e-20		0.32027	2.5907e-21		2h
0.33607	5.6034e-19		0.33607	9.8102e-20		0.33607	1.605e-20		0.33607	2.6022e-21		Angular frequency	Paam-DC-0.5 M		Paam-DC-1.0 M		Paam-DC-2.0 M		Paam-DC-4.0 M												Paam-DC-3.0 M
0.35188	5.1039e-19		0.35188	8.9344e-20		0.35188	1.4616e-20		0.35188	2.3699e-21		rad/s	kPa	SD	kPa	SD	kPa	SD	kPa	SD											kPa	SD
0.36768	4.0431e-19		0.36768	7.0766e-20		0.36768	1.1576e-20		0.36768	1.877e-21		100	0.01564	0.00897	1.2863	0.05568	7.05381	0.32127	20.6869	0.10849	0.00119	5.8471e-05	0.0549	0.00539	0.1867	0.02176	0.8479	0.01566	0.29075	0.02057	9.87311	0.68557
0.38348	2.3574e-19		0.38348	4.1257e-20		0.38348	6.7488e-21		0.38348	1.0943e-21		68.1298	0.00448	0.00384	1.28226	0.05694	5.60734	2.49838	20.5871	0.10257	0.000130618	9.21212e-05	0.07516	0.0076	0.20311	0.07637	0.91384	0.02655	0.34944	0.02306	9.85252	0.68325
0.39929	0		0.39929	0		0.39929	0		0.39929	0		46.4163	0.00207	0.00164	1.2734	0.057	5.5915	2.49674	20.4887	0.10094	0.000226222	8.9089e-05	0.10411	0.01085	0.27737	0.10399	1.06653	0.04173	0.4492	0.02876	9.8261	0.68142
0.41367	0.00010269		0.41367	1.7956e-05		0.41367	2.9341e-06		0.41367	4.7586e-07		31.623	0.000948457	0.000807609	1.25886	0.05548	5.56402	2.49071	20.3777	0.10014	0.000274016	7.80041e-05	0.1449	0.01506	0.38694	0.14559	1.3345	0.06247	0.60387	0.03783	9.77956	0.68121
0.42806	0.00020537		0.42806	3.5911e-05		0.42806	5.8681e-06		0.42806	9.5172e-07		21.5442	0.000420438	0.000245155	1.23285	0.05228	5.51232	2.47684	20.2115	0.10325	0.000204404	7.61246e-05	0.19963	0.0201	0.54169	0.20578	1.75108	0.08909	0.82908	0.05128	9.69286	0.68098
0.44245	0.00030806		0.44245	5.3867e-05		0.44245	8.8022e-06		0.44245	1.4276e-06		14.678	0.000173127	6.83965e-05	1.18812	0.04661	5.41712	2.4488	19.9365	0.10933	0.000182537	7.70094e-05	0.26848	0.02538	0.75062	0.28907	2.34718	0.12114	1.1395	0.06905	9.53347	0.68249
0.45684	0.00041075		0.45684	7.1823e-05		0.45684	1.1736e-05		0.45684	1.9034e-06		10.0001	8.36405e-05	9.68384e-05	1.11569	0.03884	5.25225	2.39663	19.469	0.13468	0.000165645	6.5967e-05	0.34688	0.02973	1.01481	0.39834	3.13597	0.15211	1.53846	0.09129	9.25044	0.68389
0.47122	0.00051343		0.47122	8.9779e-05		0.47122	1.467e-05		0.47122	2.3793e-06		6.81298	0.000127658	7.39854e-05	1.00938	0.02944	4.98349	2.30418	18.6988	0.18311	0.000134641	6.03725e-05	0.4248	0.03153	1.32009	0.53039	4.0895	0.17387	2.0091	0.11775	8.78145	0.68285
0.48561	0.00061612		0.48561	0.00010773		0.48561	1.7604e-05		0.48561	2.8552e-06		4.64162	5.36675e-05	3.21801e-05	0.86922	0.02071	4.58538	2.15675	17.5253	0.2495	0.000113461	5.23491e-05	0.48655	0.02971	1.62886	0.67198	5.10215	0.16817	2.49574	0.15045	8.07014	0.67211
0.5	0.00071881		0.5	0.00012569		0.5	2.0538e-05		0.5	3.331e-06		3.16229	3.10468e-05	1.69308e-05	0.70577	0.01591	4.06104	1.95006	15.9339	0.30777	9.93331e-05	5.67022e-05	0.51711	0.02483	1.8862	0.80037	6.00338	0.13465	2.90869	0.18905	7.11204	0.64803
0.51271	0.00061833		0.51271	0.00010813		0.51271	1.7669e-05		0.51271	2.8656e-06		2.15442	1.58296e-05	1.17926e-05	0.53633	0.01339	3.43054	1.6851	13.9684	0.36059	9.91704e-05	4.36535e-05	0.50873	0.01801	2.03203	0.88694	6.60607	0.07845	3.15438	0.23497	5.94873	0.59373
0.52521	0.00051961		0.52521	9.0875e-05		0.52521	1.485e-05		0.52521	2.4084e-06		1.46779	2.40963e-05	1.65713e-05	0.38285	0.01259	2.7913	1.40552	11.8898	0.35461	5.76642e-05	3.29001e-05	0.46627	0.0123	2.05575	0.92307	6.82708	0.03608	3.18795	0.26293	4.73234	0.51991
0.52543	0.00051784		0.52543	9.0567e-05		0.52543	1.4799e-05		0.52543	2.4002e-06		1	2.59903e-05	1.04247e-05	0.25402	0.01025	2.15484	1.1115	9.80115	0.32316	4.30254e-05	2.94798e-05	0.40002	0.00969	1.95896	0.90552	6.67002	0.06318	2.96351	0.28988	3.85951	0.43498
0.52566	0.00051605		0.52566	9.0253e-05		0.52566	1.4748e-05		0.52566	2.3919e-06		0.68129	1.59999e-05	1.22988e-05	0.15879	0.00744	1.6126	0.85191	7.91233	0.26685	3.78105e-05	2.64338e-05	0.3226	0.00709	1.75482	0.83202	6.16996	0.11545	2.67479	0.2767	2.53189	0.33094
0.53814	0.00041736		0.53814	7.3005e-05		0.53814	1.193e-05		0.53814	1.9348e-06		0.46416	1.33153e-05	1.02597e-05	0.0951	0.00472	1.16508	0.62838	6.31589	0.22618	3.07178e-05	1.98962e-05	0.24817	0.00646	1.49917	0.72734	5.49445	0.1163	2.24822	0.26086	1.74478	0.25091
0.55041	0.00032041		0.55041	5.6061e-05		0.55041	9.1609e-06		0.55041	1.4858e-06		0.31623	1.24027e-05	5.82817e-06	0.05495	0.00256	0.83778	0.46115	5.03562	0.19159	2.64204e-05	1.82522e-05	0.18436	0.00457	1.23045	0.60864	4.76247	0.14621	1.82523	0.2293	1.16399	0.16715
0.55086	0.00031688		0.55086	5.5444e-05		0.55086	9.0601e-06		0.55086	1.4694e-06		0.21544	1.53814e-05	8.14474e-06	0.0311	0.00183	0.57848	0.32351	3.96999	0.14867	2.11557e-05	1.41883e-05	0.1334	0.004	0.99392	0.50083	4.05314	0.10674	1.4278	0.19131	0.75007	0.12301
0.55131	0.00031329		0.55131	5.4816e-05		0.55131	8.9575e-06		0.55131	1.4528e-06		0.14678	1.24482e-05	4.8417e-06	0.01765	0.00161	0.40497	0.22964	3.14192	0.0925	2.10617e-05	1.34136e-05	0.09499	0.00279	0.78462	0.40179	3.4156	0.10327	1.09328	0.14815	0.46883	0.08014
0.56357	0.0002164		0.56357	3.7882e-05		0.56357	6.1905e-06		0.56357	1.004e-06		0.1	1.031e-05	4.07707e-06	0.01028	0.00125	0.28126	0.16204	2.49447	0.07015	1.89948e-05	1.01673e-05	0.06691	0.00201	0.60218	0.31234	2.83965	0.10246	0.8191	0.1159	0.2883	0.04909
0.57562	0.00012121		0.57562	2.1246e-05		0.57562	3.4721e-06		0.57562	5.6315e-07		0.06813	9.77002e-06	2.54741e-06	0.0063	0.000927542	0.19348	0.1133	1.98229	0.06452	1.63975e-05	1.07047e-05	0.04695	0.00147	0.45521	0.23846	2.34161	0.08897	0.602	0.08894	0.17428	0.03038
0.57629	0.00011592		0.57629	2.0321e-05		0.57629	3.3209e-06		0.57629	5.3863e-07		0.04642	9.15632e-06	2.77316e-06	0.00413	0.000720073	0.13411	0.07985	1.58242	0.05777	1.66809e-05	9.91972e-06	0.03298	0.00114	0.3409	0.18013	1.92751	0.07353	0.43592	0.06607	0.10397	0.01901
0.57697	0.00011053		0.57697	1.9379e-05		0.57697	3.167e-06		0.57697	5.1367e-07		0.03162	7.88071e-06	2.82219e-06	0.00296	0.000591009	0.09541	0.05768	1.27328	0.05023	1.50929e-05	9.78982e-06	0.02336	0.000893435	0.25427	0.13533	1.58839	0.05909	0.3123	0.04766	0.06159	0.01184
0.589	1.5434e-05		0.589	2.7594e-06		0.589	4.5135e-07		0.589	7.3229e-08		0.02154	7.71172e-06	2.77342e-06	0.00233	0.000521228	0.0715	0.0438	1.04236	0.04379	1.54636e-05	8.85739e-06	0.01674	0.000755726	0.18997	0.10184	1.31739	0.04723	0.22212	0.03376	0.03672	0.00746
0.60063	5.1206e-05		0.60063	9.0163e-06		0.60063	1.4738e-06		0.60063	2.3905e-07		0.01468	7.6602e-06	3.26885e-06	0.00206	0.000511196	0.05825	0.03605	0.88659	0.04011	1.52404e-05	1.03645e-05	0.01237	0.000662412	0.14407	0.07799	1.1158	0.03853	0.15784	0.02369	0.0227	0.00494
0.60137	5.3465e-05		0.60137	9.4114e-06		0.60137	1.5383e-06		0.60137	2.4952e-07		0.01	8.51598e-06	3.1891e-06	0.00186	0.00047482	0.05116	0.03175	0.77186	0.03875	1.67071e-05	9.29302e-06	0.00925	0.000612277	0.11205	0.06174	0.96522	0.03271	0.11295	0.01699	0.01526	0.00373
0.6021	5.5711e-05		0.6021	9.8043e-06		0.6021	1.6025e-06		0.6021	2.5993e-07
0.61373	9.1495e-05		0.61373	1.6063e-05		0.61373	2.6253e-06		0.61373	4.2581e-07		2i
0.62543	0.00012748		0.62543	2.2357e-05		0.62543	3.6538e-06		0.62543	5.9262e-07		monomer concentration	Relaxation time
0.62609	0.00012953		0.62609	2.2715e-05		0.62609	3.7123e-06		0.62609	6.0211e-07		M	s
0.62675	0.00013156		0.62675	2.3071e-05		0.62675	3.7704e-06		0.62675	6.1154e-07
0.63845	0.00016756		0.63845	2.9367e-05		0.63845	4.7993e-06		0.63845	7.784e-07		0.5	0.06813
0.65022	0.00020375		0.65022	3.5699e-05		0.65022	5.8338e-06		0.65022	9.4619e-07		1	0.46416
0.65082	0.00020559		0.65082	3.6019e-05		0.65082	5.8862e-06		0.65082	9.5469e-07		2	1
0.65141	0.00020741		0.65141	3.6338e-05		0.65141	5.9384e-06		0.65141	9.6314e-07		3	1.4678
0.66318	0.00024362		0.66318	4.2671e-05		0.66318	6.9732e-06		0.66318	1.131e-06		4	4.64166
0.67502	0.00028003		0.67502	4.904e-05		0.67502	8.0139e-06		0.67502	1.2998e-06
0.67555	0.00028172		0.67555	4.9336e-05		0.67555	8.0622e-06		0.67555	1.3076e-06		2j
0.67611	0.00028095		0.67611	4.9202e-05		0.67611	8.0403e-06		0.67611	1.3041e-06
0.68809	0.00026404		0.68809	4.6247e-05		0.68809	7.5574e-06		0.68809	1.2257e-06
0.69872	0.00024904		0.69872	4.3626e-05		0.69872	7.1291e-06		0.69872	1.1563e-06		Shear rate	Water		Shear rate	PAAm-DC-0.5 M		Shear rate	PAAm-DC-2.0 M		Shear rate	PAAm-DC-4.0 M		PAAm-DC-1.0 M			Shear rate	PAAm-CC-2.0 M		PAAm-DC-3.0 M
0.70064	0.00024633		0.70064	4.3152e-05		0.70064	7.0518e-06		0.70064	1.1437e-06		1/s	Pa·s		1/s	Pa·s	SD	1/s	Pa·s	SD	1/s	Pa·s	SD	Pa·s	SD		1/s	Pa·s	SD	Pa·s	SD
0.70281	0.00024328		0.70281	4.2618e-05		0.70281	6.9645e-06		0.70281	1.1296e-06		0.00999	0.3072	0.10376	100.001	0.1379	0.01607	88.6879	14.003	6.03082	0.01002	90284.1	4279.13	28.8867	7.52513	0.01001	0.01041	865444	102884	11518.5	1716.94
0.71319	0.00022863		0.71319	4.0057e-05		0.71319	6.5461e-06		0.71319	1.0617e-06		0.02151	0.3117	0.25159	68.1303	0.31245	0.01822	60.4209	32.8788	14.2694	0.01467	86302.9	4129.68	53.7157	3.70869	0.0147	0.01471	888500	73999.7	11558.1	1711.54
0.7224	0.00021563		0.7224	3.7786e-05		0.7224	6.175e-06		0.7224	1.0015e-06		0.06812	0.24897	0.21729	46.4162	0.45997	0.03529	41.1667	80.2542	34.7028	0.02143	89856.4	5270.2	69.2904	4.19494	0.0216	0.02158	800366	33230.6	11590.1	1667.88
0.72574	0.00021092		0.72574	3.6963e-05		0.72574	6.0404e-06		0.72574	9.797e-07		0.09999	0.07459	0.03604	31.6232	0.88173	0.06807	28.042	152.511	50.5722	0.03149	90884.9	6875.97	80.9802	4.30651	0.0317	0.03166	468088	17304.4	11635.9	1600.57
0.7295	0.0002056		0.7295	3.6034e-05		0.7295	5.8887e-06		0.7295	9.5509e-07		0.14676	0.05529	0.00726	21.5446	1.25383	0.1143	19.1017	233.223	59.1296	0.04631	88883.9	8594.8	92.8692	4.89494	0.04653	0.04648	128608	9546.66	11734.2	1518.32
0.73829	0.00019321		0.73829	3.3868e-05		0.73829	5.5348e-06		0.73829	8.9769e-07		0.21544	0.05112	0.01495	14.6781	1.37055	0.20029	13.0129	421.598	125.388	0.06803	84305.4	10447.6	108.854	5.11202	0.0683	0.06823	87705	5389.42	11876.5	1516.9
0.74608	0.00018222		0.74608	3.1947e-05		0.74608	5.2208e-06		0.74608	8.4677e-07		0.31623	0.03598	0.01058	10.0001	1.61492	0.40192	8.86567	568.095	129.586	0.09974	80779.7	14858.6	134.2	5.22411	0.10024	0.10017	41138.2	3092.67	11930.6	1679.6
0.75083	0.0001755		0.75083	3.0774e-05		0.75083	5.0291e-06		0.75083	8.1567e-07		0.46416	0.02868	0.01016	6.81293	3.11092	0.86111	6.04041	747.574	132.708	0.14569	77910	17180.7	179.115	5.5715	0.14701	0.14707	27128.4	1799.82	11590.5	1984.48
0.7562	0.00016793		0.7562	2.9451e-05		0.7562	4.8129e-06		0.7562	7.8061e-07		0.68131	0.01949	0.00679	4.64162	8.89668	1.57683	4.11548	1015.31	131.004	0.21139	67147.8	5949.05	268.18	13.4612	0.21508	0.21595	8655.48	1065.61	10558.3	1740.14
0.76338	0.00015779		0.76338	2.7679e-05		0.76338	4.5234e-06		0.76338	7.3366e-07		1	0.01248	0.00448	3.16233	15.772	2.1477	2.81141	1505.67	125.361	0.3028	54027	2115.47	480.751	13.0006	0.31356	0.31699	5120.1	638.663	9758.9	1650.18
0.76802	0.00015782		0.76802	2.7685e-05		0.76802	4.5244e-06		0.76802	7.3382e-07		1.46778	0.00631	0.00343	2.15444	20.8803	2.03717	1.96606	2706.51	183.197	0.42167	43764.8	1763.84	727.526	16.3571	0.45426	0.46528	2185.57	402.92	8995.52	1510.51
0.77444	0.00015787		0.77444	2.7694e-05		0.77444	4.5258e-06		0.77444	7.3404e-07		3.16227	0.00201	0.00128	1.46787	28.3165	2.08276	1.37955	5025.97	427.114	0.58307	32586.1	570.918	1204.01	62.1634	0.65055	0.68325	1584.76	253.599	8131.48	1228.68
0.78527	0.00015794		0.78527	2.7708e-05		0.78527	4.5281e-06		0.78527	7.3442e-07		4.64158	0.00131	0.000842896	0.99999	35.3368	1.85585	0.97581	9133.6	969.582	0.85401	23602	1572.05	2429.05	275.28	0.90892	1.00296	1219.96	170.574	7015.21	982.403
0.7855	0.00015794		0.7855	2.7708e-05		0.7855	4.5281e-06		0.7855	7.3443e-07		6.81285	0.000936197	0.000467841	0.68127	38.0774	1.68922	0.67824	14713.5	1561.86	1.25763	13685.4	401.484	3025.88	612.457	1.26367	1.47216	985.852	150.74	5373	695.742
0.78591	0.00015794		0.78591	2.7709e-05		0.78591	4.5282e-06		0.78591	7.3444e-07		10	0.000765797	0.000260689	0.46416	34.9519	1.63755	0.46416	17332.5	2478.67				2607.02	463.203	1.85468				3913.8	335.822
0.79656	0.00015801		0.79656	2.7723e-05		0.79656	4.5305e-06		0.79656	7.3481e-07		14.678	0.000696705	0.000159319	0.31623	34.3339	1.73136	0.31622	17209.7	2270.79				2369.41	392.511	2.72014				2739.03	234.86
0.80252	0.00015805		0.80252	2.773e-05		0.80252	4.5318e-06		0.80252	7.3502e-07		21.5443	0.000664172	9.39103e-05	0.21545	35.2732	1.89677	0.21544	16806.1	2035.14				2252.53	362.924	3.99281				1692.38	68.3305
0.80762	0.00015809		0.80762	2.7737e-05		0.80762	4.5329e-06		0.80762	7.352e-07		31.6227	0.000639177	6.09187e-05	0.14679	36.3737	2.20406	0.14678	16589.4	1870.45				2198.51	354.232	5.86148				1003.05	31.9978
0.81673	0.00015815		0.81673	2.7749e-05		0.81673	4.5348e-06		0.81673	7.3551e-07		46.4158	0.000620561	4.3611e-05	0.10001	37.7553	2.44943	0.1	16600.9	1791.77				2169.46	357.745	8.60233				664.151	53.1428
0.81868	0.00015816		0.81868	2.7751e-05		0.81868	4.5352e-06		0.81868	7.3558e-07		68.1293	0.000619761	3.07806e-05	0.06814	39.5593	2.90439	0.06813	16650.7	1765.19				2150.2	368.098	12.6199				457.422	92.1549
0.81977	0.00015817		0.81977	2.7753e-05		0.81977	4.5355e-06		0.81977	7.3562e-07		99.9994	0.000622881	2.4936e-05	0.04642	31.8576	3.61854	0.04642	16601.1	1764.35				2134.43	383.149
0.82936	0.0001589		0.82936	2.7882e-05		0.82936	4.5566e-06		0.82936	7.3905e-07					0.03162	35.2562	4.18917	0.03163	16437.2	1748.12				2130.7	402.979
0.83726	0.00015951		0.83726	2.7989e-05		0.83726	4.574e-06		0.83726	7.4187e-07					0.02159	39.8181	5.90524	0.02155	16105.1	1699.3				2153.85	434.59
0.84001	0.00015972		0.84001	2.8026e-05		0.84001	4.5801e-06		0.84001	7.4285e-07					0.01471	36.4995	6.25292	0.01467	15454.8	1576.46				2246.28	503.345
0.84315	0.00015874		0.84315	2.7856e-05		0.84315	4.5522e-06		0.84315	7.3834e-07					0.00994	37.2466	7.42601	0.01005	12902.8	1551.68				2279.39	557.751
0.84907	0.00015689		0.84907	2.7533e-05		0.84907	4.4996e-06		0.84907	7.298e-07
0.85402	0.00015535		0.85402	2.7264e-05		0.85402	4.4556e-06		0.85402	7.2267e-07
0.85813	0.00015407		0.85813	2.7041e-05		0.85813	4.4191e-06		0.85813	7.1674e-07
0.86305	0.00015254		0.86305	2.6773e-05		0.86305	4.3754e-06		0.86305	7.0965e-07
0.86814	0.00015127		0.86814	2.6552e-05		0.86814	4.3392e-06		0.86814	7.0378e-07
0.87318	0.00015001		0.87318	2.6333e-05		0.87318	4.3034e-06		0.87318	6.9798e-07
0.87929	0.00014849		0.87929	2.6067e-05		0.87929	4.26e-06		0.87929	6.9093e-07
0.88547	0.00014695		0.88547	2.5798e-05		0.88547	4.2161e-06		0.88547	6.8381e-07
0.89044	0.00014571		0.89044	2.5582e-05		0.89044	4.1807e-06		0.89044	6.7808e-07
0.89536	0.00014448		0.89536	2.5368e-05		0.89536	4.1458e-06		0.89536	6.7241e-07
0.90159	0.00014293		0.90159	2.5097e-05		0.90159	4.1015e-06		0.90159	6.6523e-07
0.90789	0.00014136		0.90789	2.4823e-05		0.90789	4.0567e-06		0.90789	6.5798e-07
0.91274	0.00014015		0.91274	2.4612e-05		0.91274	4.0223e-06		0.91274	6.5238e-07
0.92536	0.00013878		0.92536	2.4373e-05		0.92536	3.9832e-06		0.92536	6.4605e-07
0.92613	0.00013869		0.92613	2.4359e-05		0.92613	3.9808e-06		0.92613	6.4566e-07
0.92993	0.00013828		0.92993	2.4287e-05		0.92993	3.969e-06		0.92993	6.4375e-07
0.93951	0.00013724		0.93951	2.4105e-05		0.93951	3.9394e-06		0.93951	6.3894e-07
0.94146	0.00013703		0.94146	2.4068e-05		0.94146	3.9334e-06		0.94146	6.3796e-07
0.9529	0.00013578		0.9529	2.3851e-05		0.9529	3.8979e-06		0.9529	6.3222e-07
0.95755	0.00013528		0.95755	2.3763e-05		0.95755	3.8835e-06		0.95755	6.2988e-07
0.96628	0.00013433		0.96628	2.3598e-05		0.96628	3.8565e-06		0.96628	6.2549e-07
0.97365	0.00013352		0.97365	2.3458e-05		0.97365	3.8337e-06		0.97365	6.2179e-07
0.97967	0.00013287		0.97967	2.3344e-05		0.97967	3.815e-06		0.97967	6.1877e-07
0.98975	0.00013177		0.98975	2.3153e-05		0.98975	3.7838e-06		0.98975	6.1371e-07
0.99292	0.00013141		0.99292	2.309e-05		0.99292	3.7735e-06		0.99292	6.1204e-07
1.0037	0.00013019		1.0037	2.2877e-05		1.0037	3.7386e-06		1.0037	6.0638e-07
1.0058	0.00012995		1.0058	2.2835e-05		1.0058	3.7317e-06		1.0058	6.0526e-07
1.0091	0.0001296		1.0091	2.2774e-05		1.0091	3.7219e-06		1.0091	6.0366e-07
1.017	0.00012878		1.017	2.2632e-05		1.017	3.6986e-06		1.017	5.9988e-07
1.0251	0.00012793		1.0251	2.2483e-05		1.0251	3.6743e-06		1.0251	5.9594e-07
1.0281	0.00012762		1.0281	2.2429e-05		1.0281	3.6654e-06		1.0281	5.945e-07
1.031	0.00012732		1.031	2.2377e-05		1.031	3.6569e-06		1.031	5.9312e-07
1.0411	0.0001263		1.0411	2.2199e-05		1.0411	3.6279e-06		1.0411	5.8843e-07
1.0539	0.00012502		1.0539	2.1976e-05		1.0539	3.5914e-06		1.0539	5.825e-07
1.0547	0.00012494		1.0547	2.1961e-05		1.0547	3.589e-06		1.0547	5.8211e-07
1.0554	0.00012487		1.0554	2.1949e-05		1.0554	3.5871e-06		1.0554	5.818e-07
1.0683	0.00012357		1.0683	2.1723e-05		1.0683	3.55e-06		1.0683	5.7579e-07
1.0798	0.00012242		1.0798	2.1522e-05		1.0798	3.5173e-06		1.0798	5.7047e-07
1.0819	0.0001222		1.0819	2.1485e-05		1.0819	3.5111e-06		1.0819	5.6947e-07
1.0847	0.00012193		1.0847	2.1437e-05		1.0847	3.5033e-06		1.0847	5.6821e-07
1.0955	0.00012084		1.0955	2.1246e-05		1.0955	3.4721e-06		1.0955	5.6316e-07
1.1022	0.00012024		1.1022	2.1143e-05		1.1022	3.4552e-06		1.1022	5.6041e-07
1.109	0.00011962		1.109	2.1036e-05		1.109	3.4377e-06		1.109	5.5757e-07
1.1209	0.00011856		1.1209	2.085e-05		1.1209	3.4074e-06		1.1209	5.5265e-07
1.1225	0.00011841		1.1225	2.0825e-05		1.1225	3.4033e-06		1.1225	5.5198e-07
1.1266	0.00011804		1.1266	2.076e-05		1.1266	3.3927e-06		1.1266	5.5028e-07
1.136	0.0001172		1.136	2.0614e-05		1.136	3.3688e-06		1.136	5.464e-07
1.1396	0.00011687		1.1396	2.0557e-05		1.1396	3.3595e-06		1.1396	5.4489e-07
1.1494	0.00011599		1.1494	2.0403e-05		1.1494	3.3344e-06		1.1494	5.4081e-07
1.1583	0.00011519		1.1583	2.0264e-05		1.1583	3.3117e-06		1.1583	5.3713e-07
1.1629	0.00011478		1.1629	2.0193e-05		1.1629	3.2999e-06		1.1629	5.3523e-07
1.1747	0.00011372		1.1747	2.0008e-05		1.1747	3.2698e-06		1.1747	5.3034e-07
1.1764	0.00011356		1.1764	1.9982e-05		1.1764	3.2655e-06		1.1764	5.2964e-07
1.1771	0.00011351		1.1771	1.9971e-05		1.1771	3.2638e-06		1.1771	5.2937e-07
1.1881	0.0001124		1.1881	1.9778e-05		1.1881	3.2322e-06		1.1881	5.2425e-07
1.1982	0.00011167		1.1982	1.9652e-05		1.1982	3.2116e-06		1.1982	5.2091e-07
1.1998	0.00011156		1.1998	1.9634e-05		1.1998	3.2086e-06		1.1998	5.2041e-07
1.2114	0.00011075		1.2114	1.9492e-05		1.2114	3.1855e-06		1.2114	5.1667e-07
1.2119	0.00011072		1.2119	1.9487e-05		1.2119	3.1846e-06		1.2119	5.1652e-07
1.2119	0.00011071		1.2119	1.9486e-05		1.2119	3.1845e-06		1.2119	5.165e-07
1.224	0.00010987		1.224	1.934e-05		1.224	3.1605e-06		1.224	5.1262e-07
1.2256	0.00010976		1.2256	1.932e-05		1.2256	3.1573e-06		1.2256	5.1209e-07
1.2361	0.00010902		1.2361	1.9193e-05		1.2361	3.1365e-06		1.2361	5.0872e-07
1.2393	0.0001088		1.2393	1.9153e-05		1.2393	3.1301e-06		1.2393	5.0768e-07
1.2482	0.00010818		1.2482	1.9045e-05		1.2482	3.1125e-06		1.2482	5.0482e-07
1.2531	0.00010784		1.2531	1.8987e-05		1.2531	3.1029e-06		1.2531	5.0327e-07
1.2604	0.00010733		1.2604	1.8898e-05		1.2604	3.0884e-06		1.2604	5.0093e-07
1.2668	0.00010688		1.2668	1.8821e-05		1.2668	3.0757e-06		1.2668	4.9886e-07
1.2725	0.00010649		1.2725	1.8751e-05		1.2725	3.0644e-06		1.2725	4.9703e-07
1.2816	0.00010606		1.2816	1.8677e-05		1.2816	3.0523e-06		1.2816	4.9506e-07
1.2829	0.000106		1.2829	1.8667e-05		1.2829	3.0506e-06		1.2829	4.9478e-07
1.284	0.00010594		1.284	1.8657e-05		1.284	3.049e-06		1.284	4.9453e-07
1.2933	0.00010551		1.2933	1.8582e-05		1.2933	3.0367e-06		1.2933	4.9253e-07
1.3035	0.00010503		1.3035	1.8498e-05		1.3035	3.0231e-06		1.3035	4.9032e-07
1.3036	0.00010502		1.3036	1.8497e-05		1.3036	3.0228e-06		1.3036	4.9028e-07
1.3038	0.00010502		1.3038	1.8496e-05		1.3038	3.0226e-06		1.3038	4.9025e-07
1.3116	0.0001046		1.3116	1.8424e-05		1.3116	3.0109e-06		1.3116	4.8834e-07
1.3191	0.00010421		1.3191	1.8355e-05		1.3191	2.9997e-06		1.3191	4.8653e-07
1.3196	0.00010418		1.3196	1.8351e-05		1.3196	2.999e-06		1.3196	4.8641e-07
1.3201	0.00010416		1.3201	1.8346e-05		1.3201	2.9982e-06		1.3201	4.8628e-07
1.3275	0.00010376		1.3275	1.8278e-05		1.3275	2.987e-06		1.3275	4.8448e-07
1.3343	0.0001034		1.3343	1.8215e-05		1.3343	2.9767e-06		1.3343	4.8281e-07
1.3354	0.00010334		1.3354	1.8205e-05		1.3354	2.9751e-06		1.3354	4.8254e-07
1.3363	0.00010329		1.3363	1.8196e-05		1.3363	2.9736e-06		1.3363	4.823e-07
1.3468	0.00010261		1.3468	1.8078e-05		1.3468	2.9543e-06		1.3468	4.7917e-07
1.3479	0.00010254		1.3479	1.8066e-05		1.3479	2.9524e-06		1.3479	4.7885e-07
1.3582	0.00010188		1.3582	1.7951e-05		1.3582	2.9335e-06		1.3582	4.758e-07
1.3595	0.00010179		1.3595	1.7936e-05		1.3595	2.9311e-06		1.3595	4.7541e-07
1.3696	0.00010121		1.3696	1.7834e-05		1.3696	2.9145e-06		1.3696	4.7272e-07
1.3771	0.00010077		1.3771	1.7759e-05		1.3771	2.9022e-06		1.3771	4.7072e-07
1.3811	0.00010055		1.3811	1.772e-05		1.3811	2.8958e-06		1.3811	4.6967e-07
1.3883	0.00010012		1.3883	1.7646e-05		1.3883	2.8838e-06		1.3883	4.6774e-07
1.3925	9.9884e-05		1.3925	1.7605e-05		1.3925	2.877e-06		1.3925	4.6663e-07
1.3947	9.9753e-05		1.3947	1.7582e-05		1.3947	2.8733e-06		1.3947	4.6603e-07
1.4039	9.9221e-05		1.4039	1.749e-05		1.4039	2.8582e-06		1.4039	4.6359e-07
1.4124	9.8732e-05		1.4124	1.7405e-05		1.4124	2.8444e-06		1.4124	4.6134e-07
1.4154	9.8559e-05		1.4154	1.7375e-05		1.4154	2.8395e-06		1.4154	4.6054e-07
1.4189	9.8412e-05		1.4189	1.735e-05		1.4189	2.8353e-06		1.4189	4.5987e-07
1.4261	9.8117e-05		1.4261	1.7298e-05		1.4261	2.8269e-06		1.4261	4.5851e-07
1.4337	9.7808e-05		1.4337	1.7245e-05		1.4337	2.8182e-06		1.4337	4.5709e-07
1.4369	9.7675e-05		1.4369	1.7222e-05		1.4369	2.8144e-06		1.4369	4.5648e-07
1.44	9.7547e-05		1.44	1.72e-05		1.44	2.8108e-06		1.44	4.5589e-07
1.4477	9.7232e-05		1.4477	1.7145e-05		1.4477	2.8019e-06		1.4477	4.5444e-07
1.4557	9.6903e-05		1.4557	1.7088e-05		1.4557	2.7925e-06		1.4557	4.5293e-07
1.4585	9.679e-05		1.4585	1.7068e-05		1.4585	2.7893e-06		1.4585	4.5241e-07
1.4611	9.6682e-05		1.4611	1.705e-05		1.4611	2.7863e-06		1.4611	4.5191e-07
1.4693	9.6348e-05		1.4693	1.6992e-05		1.4693	2.7768e-06		1.4693	4.5038e-07
1.4778	9.5998e-05		1.4778	1.6931e-05		1.4778	2.7669e-06		1.4778	4.4877e-07
1.4801	9.5905e-05		1.4801	1.6915e-05		1.4801	2.7643e-06		1.4801	4.4834e-07
1.4822	9.5817e-05		1.4822	1.69e-05		1.4822	2.7618e-06		1.4822	4.4794e-07
1.4934	9.5385e-05		1.4934	1.6825e-05		1.4934	2.7495e-06		1.4934	4.4596e-07
1.4996	9.5156e-05		1.4996	1.6785e-05		1.4996	2.743e-06		1.4996	4.449e-07
1.5053	9.4946e-05		1.5053	1.6749e-05		1.5053	2.7371e-06		1.5053	4.4394e-07
1.5135	9.4641e-05		1.5135	1.6696e-05		1.5135	2.7285e-06		1.5135	4.4254e-07
1.5171	9.4506e-05		1.5171	1.6673e-05		1.5171	2.7246e-06		1.5171	4.4192e-07
1.5274	9.4126e-05		1.5274	1.6607e-05		1.5274	2.7139e-06		1.5274	4.4017e-07
1.529	9.4066e-05		1.529	1.6596e-05		1.529	2.7122e-06		1.529	4.399e-07
1.5384	9.3717e-05		1.5384	1.6536e-05		1.5384	2.7023e-06		1.5384	4.3829e-07
1.5407	9.3629e-05		1.5407	1.6521e-05		1.5407	2.6998e-06		1.5407	4.3789e-07
1.541	9.3616e-05		1.541	1.6518e-05		1.541	2.6994e-06		1.541	4.3783e-07
1.5518	9.3201e-05		1.5518	1.6446e-05		1.5518	2.6877e-06		1.5518	4.3592e-07
1.5537	9.3127e-05		1.5537	1.6434e-05		1.5537	2.6856e-06		1.5537	4.3558e-07
1.5629	9.2772e-05		1.5629	1.6372e-05		1.5629	2.6756e-06		1.5629	4.3396e-07
1.5665	9.2637e-05		1.5665	1.6349e-05		1.5665	2.6717e-06		1.5665	4.3333e-07
1.5741	9.2344e-05		1.5741	1.6298e-05		1.5741	2.6634e-06		1.5741	4.3199e-07
1.5801	9.2154e-05		1.5801	1.6265e-05		1.5801	2.6581e-06		1.5801	4.3112e-07
1.5866	9.192e-05		1.5866	1.6225e-05		1.5866	2.6514e-06		1.5866	4.3005e-07
1.5951	9.1617e-05		1.5951	1.6172e-05		1.5951	2.6429e-06		1.5951	4.2866e-07
1.6003	9.1431e-05		1.6003	1.614e-05		1.6003	2.6376e-06		1.6003	4.2781e-07
1.6102	9.108e-05		1.6102	1.608e-05		1.6102	2.6277e-06		1.6102	4.262e-07
1.6141	9.0943e-05		1.6141	1.6056e-05		1.6141	2.6238e-06		1.6141	4.2557e-07
1.6253	9.0543e-05		1.6253	1.5987e-05		1.6253	2.6125e-06		1.6253	4.2373e-07
1.6278	9.0454e-05		1.6278	1.5971e-05		1.6278	2.61e-06		1.6278	4.2333e-07
1.6403	9.0006e-05		1.6403	1.5894e-05		1.6403	2.5974e-06		1.6403	4.2127e-07
1.6415	8.9965e-05		1.6415	1.5887e-05		1.6415	2.5962e-06		1.6415	4.2109e-07
1.6532	8.9549e-05		1.6532	1.5815e-05		1.6532	2.5844e-06		1.6532	4.1918e-07
1.6552	8.9476e-05		1.6552	1.5802e-05		1.6552	2.5824e-06		1.6552	4.1884e-07
1.6554	8.9469e-05		1.6554	1.5801e-05		1.6554	2.5822e-06		1.6554	4.1881e-07
1.6689	8.8987e-05		1.6689	1.5718e-05		1.6689	2.5686e-06		1.6689	4.166e-07
1.67	8.8952e-05		1.67	1.5712e-05		1.67	2.5676e-06		1.67	4.1644e-07
1.6725	8.8871e-05		1.6725	1.5698e-05		1.6725	2.5653e-06		1.6725	4.1607e-07
1.6805	8.8607e-05		1.6805	1.5652e-05		1.6805	2.5578e-06		1.6805	4.1486e-07
1.6862	8.8471e-05		1.6862	1.5629e-05		1.6862	2.554e-06		1.6862	4.1424e-07
1.694	8.8284e-05		1.694	1.5596e-05		1.694	2.5487e-06		1.694	4.1338e-07
1.7039	8.8049e-05		1.7039	1.5556e-05		1.7039	2.5421e-06		1.7039	4.1231e-07
1.7079	8.7958e-05		1.7079	1.554e-05		1.7079	2.5395e-06		1.7079	4.1189e-07
1.7112	8.7884e-05		1.7112	1.5527e-05		1.7112	2.5374e-06		1.7112	4.1155e-07
1.7227	8.7626e-05		1.7227	1.5483e-05		1.7227	2.5301e-06		1.7227	4.1037e-07
1.7368	8.7307e-05		1.7368	1.5428e-05		1.7368	2.5212e-06		1.7368	4.0891e-07
1.7374	8.7294e-05		1.7374	1.5425e-05		1.7374	2.5208e-06		1.7374	4.0885e-07
1.7379	8.7284e-05		1.7379	1.5424e-05		1.7379	2.5205e-06		1.7379	4.088e-07
1.7521	8.6962e-05		1.7521	1.5368e-05		1.7521	2.5114e-06		1.7521	4.0733e-07
1.7645	8.6684e-05		1.7645	1.532e-05		1.7645	2.5036e-06		1.7645	4.0606e-07
1.7669	8.6631e-05		1.7669	1.5311e-05		1.7669	2.5021e-06		1.7669	4.0582e-07
1.7698	8.6565e-05		1.7698	1.53e-05		1.7698	2.5002e-06		1.7698	4.0552e-07
1.7816	8.6299e-05		1.7816	1.5254e-05		1.7816	2.4927e-06		1.7816	4.043e-07
1.7905	8.6076e-05		1.7905	1.5215e-05		1.7905	2.4864e-06		1.7905	4.0328e-07
1.7948	8.597e-05		1.7948	1.5197e-05		1.7948	2.4834e-06		1.7948	4.0279e-07
1.7996	8.585e-05		1.7996	1.5176e-05		1.7996	2.4801e-06		1.7996	4.0225e-07
1.808	8.564e-05		1.808	1.514e-05		1.808	2.4742e-06		1.808	4.0129e-07
1.8155	8.5455e-05		1.8155	1.5108e-05		1.8155	2.4689e-06		1.8155	4.0044e-07
1.8212	8.5311e-05		1.8212	1.5083e-05		1.8212	2.4649e-06		1.8212	3.9978e-07
1.8278	8.5149e-05		1.8278	1.5056e-05		1.8278	2.4603e-06		1.8278	3.9904e-07
1.8345	8.4982e-05		1.8345	1.5027e-05		1.8345	2.4556e-06		1.8345	3.9828e-07
1.8404	8.4834e-05		1.8404	1.5001e-05		1.8404	2.4514e-06		1.8404	3.976e-07
1.8479	8.4663e-05		1.8479	1.4972e-05		1.8479	2.4466e-06		1.8479	3.9682e-07
1.8587	8.4418e-05		1.8587	1.493e-05		1.8587	2.4397e-06		1.8587	3.957e-07
1.8616	8.4352e-05		1.8616	1.4918e-05		1.8616	2.4379e-06		1.8616	3.954e-07
1.8636	8.4305e-05		1.8636	1.491e-05		1.8636	2.4366e-06		1.8636	3.9519e-07
1.8752	8.404e-05		1.8752	1.4865e-05		1.8752	2.4291e-06		1.8752	3.9398e-07
1.8847	8.3802e-05		1.8847	1.4824e-05		1.8847	2.4224e-06		1.8847	3.929e-07
1.8878	8.3724e-05		1.8878	1.481e-05		1.8878	2.4202e-06		1.8878	3.9254e-07
1.8938	8.3572e-05		1.8938	1.4784e-05		1.8938	2.416e-06		1.8938	3.9185e-07
1.9003	8.3408e-05		1.9003	1.4756e-05		1.9003	2.4113e-06		1.9003	3.911e-07
1.9036	8.3323e-05		1.9036	1.4742e-05		1.9036	2.409e-06		1.9036	3.9071e-07
1.9128	8.3091e-05		1.9128	1.4702e-05		1.9128	2.4024e-06		1.9128	3.8966e-07
1.9226	8.2845e-05		1.9226	1.4659e-05		1.9226	2.3955e-06		1.9226	3.8853e-07
1.9254	8.2775e-05		1.9254	1.4647e-05		1.9254	2.3936e-06		1.9254	3.8821e-07
1.9307	8.2639e-05		1.9307	1.4624e-05		1.9307	2.3897e-06		1.9307	3.8759e-07
1.9378	8.2489e-05		1.9378	1.4598e-05		1.9378	2.3855e-06		1.9378	3.8691e-07
1.9427	8.2384e-05		1.9427	1.458e-05		1.9427	2.3826e-06		1.9427	3.8643e-07
1.9501	8.2225e-05		1.9501	1.4553e-05		1.9501	2.3781e-06		1.9501	3.8571e-07
1.9609	8.1996e-05		1.9609	1.4513e-05		1.9609	2.3717e-06		1.9609	3.8467e-07
1.9625	8.1961e-05		1.9625	1.4507e-05		1.9625	2.3707e-06		1.9625	3.8451e-07
1.9637	8.1936e-05		1.9637	1.4503e-05		1.9637	2.37e-06		1.9637	3.8439e-07
1.9766	8.1664e-05		1.9766	1.4457e-05		1.9766	2.3624e-06		1.9766	3.8316e-07
1.9858	8.1471e-05		1.9858	1.4424e-05		1.9858	2.357e-06		1.9858	3.8229e-07
1.9898	8.1417e-05		1.9898	1.4414e-05		1.9898	2.3555e-06		1.9898	3.8204e-07
1.9944	8.1355e-05		1.9944	1.4404e-05		1.9944	2.3538e-06		1.9944	3.8176e-07
2.0012	8.1262e-05		2.0012	1.4388e-05		2.0012	2.3512e-06		2.0012	3.8134e-07
2.0073	8.118e-05		2.0073	1.4374e-05		2.0073	2.3489e-06		2.0073	3.8097e-07
2.0127	8.1108e-05		2.0127	1.4362e-05		2.0127	2.3469e-06		2.0127	3.8064e-07
2.0187	8.1026e-05		2.0187	1.4348e-05		2.0187	2.3446e-06		2.0187	3.8028e-07
2.0241	8.0953e-05		2.0241	1.4335e-05		2.0241	2.3426e-06		2.0241	3.7995e-07
2.0288	8.0889e-05		2.0288	1.4324e-05		2.0288	2.3408e-06		2.0288	3.7965e-07
2.0355	8.0799e-05		2.0355	1.4309e-05		2.0355	2.3383e-06		2.0355	3.7925e-07
2.043	8.0697e-05		2.043	1.4292e-05		2.043	2.3354e-06		2.043	3.7879e-07
2.0469	8.0644e-05		2.0469	1.4283e-05		2.0469	2.334e-06		2.0469	3.7855e-07
2.059	8.0402e-05		2.059	1.4241e-05		2.059	2.3272e-06		2.059	3.7745e-07
2.0598	8.0385e-05		2.0598	1.4238e-05		2.0598	2.3267e-06		2.0598	3.7738e-07
2.0667	8.0246e-05		2.0667	1.4215e-05		2.0667	2.3228e-06		2.0667	3.7674e-07
2.0727	8.0126e-05		2.0727	1.4194e-05		2.0727	2.3195e-06		2.0727	3.762e-07
2.0734	8.0112e-05		2.0734	1.4192e-05		2.0734	2.3191e-06		2.0734	3.7614e-07
2.0856	7.9868e-05		2.0856	1.415e-05		2.0856	2.3123e-06		2.0856	3.7503e-07
2.0878	7.9823e-05		2.0878	1.4142e-05		2.0878	2.311e-06		2.0878	3.7483e-07
2.0985	7.9659e-05		2.0985	1.4114e-05		2.0985	2.3064e-06		2.0985	3.7408e-07
2.1002	7.9632e-05		2.1002	1.411e-05		2.1002	2.3057e-06		2.1002	3.7396e-07
2.1114	7.9461e-05		2.1114	1.4081e-05		2.1114	2.3009e-06		2.1114	3.7319e-07
2.1127	7.944e-05		2.1127	1.4077e-05		2.1127	2.3003e-06		2.1127	3.731e-07
2.1242	7.9262e-05		2.1242	1.4047e-05		2.1242	2.2954e-06		2.1242	3.7229e-07
2.1251	7.9249e-05		2.1251	1.4044e-05		2.1251	2.295e-06		2.1251	3.7223e-07
2.1371	7.9064e-05		2.1371	1.4013e-05		2.1371	2.2898e-06		2.1371	3.7139e-07
2.1379	7.9055e-05		2.1379	1.4011e-05		2.1379	2.2896e-06		2.1379	3.7135e-07
2.1479	7.8939e-05		2.1479	1.3992e-05		2.1479	2.2864e-06		2.1479	3.7083e-07
2.1564	7.8841e-05		2.1564	1.3975e-05		2.1564	2.2837e-06		2.1564	3.7039e-07
2.1587	7.8814e-05		2.1587	1.397e-05		2.1587	2.2829e-06		2.1587	3.7027e-07
2.1614	7.8782e-05		2.1614	1.3965e-05		2.1614	2.282e-06		2.1614	3.7012e-07
2.1694	7.8689e-05		2.1694	1.3949e-05		2.1694	2.2794e-06		2.1694	3.6971e-07
2.1762	7.861e-05		2.1762	1.3936e-05		2.1762	2.2773e-06		2.1762	3.6935e-07
2.1802	7.8564e-05		2.1802	1.3928e-05		2.1802	2.276e-06		2.1802	3.6914e-07
2.1849	7.8509e-05		2.1849	1.3919e-05		2.1849	2.2745e-06		2.1849	3.689e-07
2.191	7.8439e-05		2.191	1.3907e-05		2.191	2.2725e-06		2.191	3.6858e-07
2.1961	7.8379e-05		2.1961	1.3897e-05		2.1961	2.2709e-06		2.1961	3.6831e-07
2.2018	7.8314e-05		2.2018	1.3886e-05		2.2018	2.269e-06		2.2018	3.6802e-07
2.2084	7.8237e-05		2.2084	1.3873e-05		2.2084	2.2669e-06		2.2084	3.6767e-07
2.2122	7.8189e-05		2.2122	1.3865e-05		2.2122	2.2656e-06		2.2122	3.6746e-07
2.2182	7.8107e-05		2.2182	1.3851e-05		2.2182	2.2633e-06		2.2182	3.6709e-07
2.222	7.8051e-05		2.222	1.3841e-05		2.222	2.2618e-06		2.222	3.6684e-07
2.2245	7.8013e-05		2.2245	1.3835e-05		2.2245	2.2607e-06		2.2245	3.6667e-07
2.2311	7.7916e-05		2.2311	1.3818e-05		2.2311	2.258e-06		2.2311	3.6623e-07
2.2399	7.7787e-05		2.2399	1.3796e-05		2.2399	2.2544e-06		2.2399	3.6564e-07
2.2403	7.7781e-05		2.2403	1.3795e-05		2.2403	2.2542e-06		2.2403	3.6562e-07
2.2409	7.7773e-05		2.2409	1.3794e-05		2.2409	2.254e-06		2.2409	3.6558e-07
2.2495	7.7646e-05		2.2495	1.3772e-05		2.2495	2.2505e-06		2.2495	3.6501e-07
2.2553	7.756e-05		2.2553	1.3758e-05		2.2553	2.2481e-06		2.2553	3.6462e-07
2.2586	7.7511e-05		2.2586	1.3749e-05		2.2586	2.2467e-06		2.2586	3.644e-07
2.2635	7.7438e-05		2.2635	1.3737e-05		2.2635	2.2447e-06		2.2635	3.6407e-07
2.2678	7.7376e-05		2.2678	1.3726e-05		2.2678	2.243e-06		2.2678	3.6379e-07
2.2707	7.7333e-05		2.2707	1.3719e-05		2.2707	2.2418e-06		2.2707	3.636e-07
2.277	7.7241e-05		2.277	1.3703e-05		2.277	2.2392e-06		2.277	3.6318e-07
2.2827	7.7184e-05		2.2827	1.3694e-05		2.2827	2.2377e-06		2.2827	3.6293e-07
2.2889	7.7122e-05		2.2889	1.3683e-05		2.2889	2.236e-06		2.2889	3.6265e-07
2.2923	7.7089e-05		2.2923	1.3678e-05		2.2923	2.2351e-06		2.2923	3.6251e-07
2.3009	7.7003e-05		2.3009	1.3664e-05		2.3009	2.2327e-06		2.3009	3.6212e-07
2.3019	7.6994e-05		2.3019	1.3662e-05		2.3019	2.2324e-06		2.3019	3.6208e-07
2.313	7.689e-05		2.313	1.3644e-05		2.313	2.2296e-06		2.313	3.6162e-07
2.3169	7.6853e-05		2.3169	1.3638e-05		2.3169	2.2286e-06		2.3169	3.6145e-07
2.3251	7.6776e-05		2.3251	1.3625e-05		2.3251	2.2265e-06		2.3251	3.6111e-07
2.332	7.6713e-05		2.332	1.3615e-05		2.332	2.2247e-06		2.332	3.6083e-07
2.3372	7.6663e-05		2.3372	1.3606e-05		2.3372	2.2233e-06		2.3372	3.606e-07
2.347	7.6572e-05		2.347	1.3591e-05		2.347	2.2208e-06		2.347	3.602e-07
2.3494	7.655e-05		2.3494	1.3587e-05		2.3494	2.2202e-06		2.3494	3.601e-07
2.3592	7.6458e-05		2.3592	1.3572e-05		2.3592	2.2177e-06		2.3592	3.5969e-07
2.3615	7.6437e-05		2.3615	1.3568e-05		2.3615	2.2171e-06		2.3615	3.5959e-07
2.3621	7.6429e-05		2.3621	1.3567e-05		2.3621	2.2169e-06		2.3621	3.5956e-07
2.3762	7.6256e-05		2.3762	1.3538e-05		2.3762	2.2121e-06		2.3762	3.5878e-07
2.3798	7.6212e-05		2.3798	1.353e-05		2.3798	2.2109e-06		2.3798	3.5858e-07
2.3909	7.6076e-05		2.3909	1.3507e-05		2.3909	2.2071e-06		2.3909	3.5798e-07
2.3975	7.5995e-05		2.3975	1.3493e-05		2.3975	2.2049e-06		2.3975	3.5761e-07
2.4056	7.5896e-05		2.4056	1.3477e-05		2.4056	2.2022e-06		2.4056	3.5717e-07
2.4152	7.5778e-05		2.4152	1.3457e-05		2.4152	2.1989e-06		2.4152	3.5664e-07
2.4194	7.5727e-05		2.4194	1.3448e-05		2.4194	2.1975e-06		2.4194	3.5641e-07
2.429	7.5611e-05		2.429	1.3429e-05		2.429	2.1943e-06		2.429	3.5589e-07
2.4316	7.5579e-05		2.4316	1.3424e-05		2.4316	2.1934e-06		2.4316	3.5575e-07
2.4327	7.5565e-05		2.4327	1.3421e-05		2.4327	2.1931e-06		2.4327	3.5569e-07
2.4438	7.5431e-05		2.4438	1.3399e-05		2.4438	2.1894e-06		2.4438	3.551e-07
2.4503	7.5353e-05		2.4503	1.3386e-05		2.4503	2.1872e-06		2.4503	3.5475e-07
2.456	7.5283e-05		2.456	1.3374e-05		2.456	2.1853e-06		2.456	3.5444e-07
2.4649	7.5222e-05		2.4649	1.3364e-05		2.4649	2.1837e-06		2.4649	3.5417e-07
2.4687	7.5196e-05		2.4687	1.336e-05		2.4687	2.183e-06		2.4687	3.5406e-07
2.4718	7.5174e-05		2.4718	1.3356e-05		2.4718	2.1824e-06		2.4718	3.5396e-07
2.4814	7.5109e-05		2.4814	1.3345e-05		2.4814	2.1806e-06		2.4814	3.5368e-07
2.4926	7.5032e-05		2.4926	1.3332e-05		2.4926	2.1785e-06		2.4926	3.5334e-07
2.4941	7.5022e-05		2.4941	1.3331e-05		2.4941	2.1783e-06		2.4941	3.5329e-07
2.4953	7.5013e-05		2.4953	1.3329e-05		2.4953	2.178e-06		2.4953	3.5325e-07
2.5068	7.4934e-05		2.5068	1.3316e-05		2.5068	2.1759e-06		2.5068	3.5291e-07
2.5188	7.4851e-05		2.5188	1.3303e-05		2.5188	2.1737e-06		2.5188	3.5255e-07
2.5195	7.4847e-05		2.5195	1.3302e-05		2.5195	2.1735e-06		2.5195	3.5253e-07
2.5202	7.4842e-05		2.5202	1.3301e-05		2.5202	2.1734e-06		2.5202	3.525e-07
2.534	7.474e-05		2.534	1.3284e-05		2.534	2.1707e-06		2.534	3.5206e-07
2.5467	7.4647e-05		2.5467	1.3269e-05		2.5467	2.1682e-06		2.5467	3.5165e-07
2.5488	7.4632e-05		2.5488	1.3267e-05		2.5488	2.1678e-06		2.5488	3.5159e-07
2.5512	7.4616e-05		2.5512	1.3264e-05		2.5512	2.1673e-06		2.5512	3.5152e-07
2.5609	7.4551e-05		2.5609	1.3253e-05		2.5609	2.1656e-06		2.5609	3.5123e-07
2.5668	7.4512e-05		2.5668	1.3247e-05		2.5668	2.1645e-06		2.5668	3.5106e-07
2.573	7.447e-05		2.573	1.324e-05		2.573	2.1634e-06		2.573	3.5088e-07
2.5831	7.4403e-05		2.5831	1.3229e-05		2.5831	2.1615e-06		2.5831	3.5058e-07
2.585	7.439e-05		2.585	1.3226e-05		2.585	2.1612e-06		2.585	3.5052e-07
2.5866	7.4378e-05		2.5866	1.3224e-05		2.5866	2.1609e-06		2.5866	3.5047e-07
2.5962	7.4309e-05		2.5962	1.3213e-05		2.5962	2.159e-06		2.5962	3.5017e-07
2.607	7.4231e-05		2.607	1.32e-05		2.607	2.1569e-06		2.607	3.4983e-07
2.6074	7.4229e-05		2.6074	1.32e-05		2.6074	2.1568e-06		2.6074	3.4982e-07
2.6077	7.4226e-05		2.6077	1.3199e-05		2.6077	2.1568e-06		2.6077	3.4981e-07
2.6186	7.4148e-05		2.6186	1.3187e-05		2.6186	2.1547e-06		2.6186	3.4947e-07
2.6288	7.4075e-05		2.6288	1.3175e-05		2.6288	2.1527e-06		2.6288	3.4915e-07
2.6298	7.4068e-05		2.6298	1.3173e-05		2.6298	2.1525e-06		2.6298	3.4911e-07
2.6345	7.4042e-05		2.6345	1.3169e-05		2.6345	2.1518e-06		2.6345	3.49e-07
2.6428	7.3997e-05		2.6428	1.3162e-05		2.6428	2.1506e-06		2.6428	3.4881e-07
2.644	7.399e-05		2.644	1.3161e-05		2.644	2.1504e-06		2.644	3.4878e-07
2.6558	7.3926e-05		2.6558	1.315e-05		2.6558	2.1487e-06		2.6558	3.485e-07
2.659	7.3909e-05		2.659	1.3147e-05		2.659	2.1482e-06		2.659	3.4842e-07
2.6679	7.3849e-05		2.6679	1.3138e-05		2.6679	2.1467e-06		2.6679	3.4816e-07
2.6765	7.3792e-05		2.6765	1.3128e-05		2.6765	2.1451e-06		2.6765	3.4792e-07
2.6797	7.377e-05		2.6797	1.3125e-05		2.6797	2.1446e-06		2.6797	3.4783e-07
2.6865	7.3725e-05		2.6865	1.3118e-05		2.6865	2.1434e-06		2.6865	3.4763e-07
2.6915	7.3691e-05		2.6915	1.3112e-05		2.6915	2.1425e-06		2.6915	3.4749e-07
2.6939	7.3675e-05		2.6939	1.3109e-05		2.6939	2.1421e-06		2.6939	3.4742e-07
2.7033	7.3612e-05		2.7033	1.3099e-05		2.7033	2.1404e-06		2.7033	3.4715e-07
2.7114	7.3557e-05		2.7114	1.3091e-05		2.7114	2.139e-06		2.7114	3.4692e-07
2.7151	7.3533e-05		2.7151	1.3087e-05		2.7151	2.1383e-06		2.7151	3.4681e-07
2.7187	7.3511e-05		2.7187	1.3083e-05		2.7187	2.1377e-06		2.7187	3.4672e-07
2.7246	7.3478e-05		2.7246	1.3078e-05		2.7246	2.1369e-06		2.7246	3.4658e-07
2.7316	7.3438e-05		2.7316	1.3071e-05		2.7316	2.1358e-06		2.7316	3.4641e-07
2.7341	7.3423e-05		2.7341	1.3069e-05		2.7341	2.1354e-06		2.7341	3.4634e-07
2.7363	7.341e-05		2.7363	1.3067e-05		2.7363	2.1351e-06		2.7363	3.4629e-07
2.7437	7.3368e-05		2.7437	1.306e-05		2.7437	2.134e-06		2.7437	3.4611e-07
2.7525	7.3317e-05		2.7525	1.3052e-05		2.7525	2.1327e-06		2.7525	3.459e-07
2.7532	7.3313e-05		2.7532	1.3052e-05		2.7532	2.1326e-06		2.7532	3.4588e-07
2.7538	7.3309e-05		2.7538	1.3051e-05		2.7538	2.1325e-06		2.7538	3.4586e-07
2.7628	7.3258e-05		2.7628	1.3043e-05		2.7628	2.1311e-06		2.7628	3.4564e-07
2.7714	7.3208e-05		2.7714	1.3035e-05		2.7714	2.1298e-06		2.7714	3.4543e-07
2.7726	7.3201e-05		2.7726	1.3034e-05		2.7726	2.1296e-06		2.7726	3.454e-07
2.7762	7.3179e-05		2.7762	1.303e-05		2.7762	2.1291e-06		2.7762	3.4531e-07
2.7853	7.3125e-05		2.7853	1.3022e-05		2.7853	2.1277e-06		2.7853	3.4509e-07
2.7873	7.3117e-05		2.7873	1.302e-05		2.7873	2.1275e-06		2.7873	3.4505e-07
2.7967	7.308e-05		2.7967	1.3015e-05		2.7967	2.1265e-06		2.7967	3.449e-07
2.7989	7.3072e-05		2.7989	1.3013e-05		2.7989	2.1263e-06		2.7989	3.4486e-07
2.8081	7.3035e-05		2.8081	1.3008e-05		2.8081	2.1254e-06		2.8081	3.4471e-07
2.8104	7.3027e-05		2.8104	1.3006e-05		2.8104	2.1252e-06		2.8104	3.4468e-07
2.8196	7.299e-05		2.8196	1.3001e-05		2.8196	2.1242e-06		2.8196	3.4453e-07
2.8219	7.2981e-05		2.8219	1.2999e-05		2.8219	2.124e-06		2.8219	3.4449e-07
2.831	7.2945e-05		2.831	1.2994e-05		2.831	2.1231e-06		2.831	3.4434e-07
2.8335	7.2936e-05		2.8335	1.2992e-05		2.8335	2.1228e-06		2.8335	3.443e-07
2.8425	7.2901e-05		2.8425	1.2987e-05		2.8425	2.1219e-06		2.8425	3.4415e-07
2.845	7.2891e-05		2.845	1.2985e-05		2.845	2.1217e-06		2.845	3.4411e-07
2.8539	7.2856e-05		2.8539	1.298e-05		2.8539	2.1208e-06		2.8539	3.4397e-07
2.8565	7.2845e-05		2.8565	1.2978e-05		2.8565	2.1205e-06		2.8565	3.4392e-07
2.8669	7.2814e-05		2.8669	1.2973e-05		2.8669	2.1197e-06		2.8669	3.438e-07
2.8731	7.2794e-05		2.8731	1.297e-05		2.8731	2.1193e-06		2.8731	3.4372e-07
2.8794	7.2775e-05		2.8794	1.2968e-05		2.8794	2.1188e-06		2.8794	3.4364e-07
2.8869	7.2752e-05		2.8869	1.2964e-05		2.8869	2.1182e-06		2.8869	3.4355e-07
2.892	7.2736e-05		2.892	1.2962e-05		2.892	2.1178e-06		2.892	3.4349e-07
2.9008	7.2709e-05		2.9008	1.2958e-05		2.9008	2.1172e-06		2.9008	3.4338e-07
2.9045	7.2698e-05		2.9045	1.2956e-05		2.9045	2.1169e-06		2.9045	3.4334e-07
2.9146	7.2667e-05		2.9146	1.2951e-05		2.9146	2.1161e-06		2.9146	3.4321e-07
2.9171	7.2659e-05		2.9171	1.295e-05		2.9171	2.1159e-06		2.9171	3.4318e-07
2.9284	7.2624e-05		2.9284	1.2945e-05		2.9284	2.1151e-06		2.9284	3.4304e-07
2.9296	7.262e-05		2.9296	1.2944e-05		2.9296	2.115e-06		2.9296	3.4303e-07
2.941	7.2585e-05		2.941	1.2939e-05		2.941	2.1141e-06		2.941	3.4289e-07
2.9421	7.2582e-05		2.9421	1.2939e-05		2.9421	2.1141e-06		2.9421	3.4287e-07
2.9423	7.2582e-05		2.9423	1.2939e-05		2.9423	2.114e-06		2.9423	3.4287e-07
2.9547	7.2546e-05		2.9547	1.2933e-05		2.9547	2.1132e-06		2.9547	3.4273e-07
2.9564	7.2541e-05		2.9564	1.2933e-05		2.9564	2.1131e-06		2.9564	3.4271e-07
2.9668	7.2524e-05		2.9668	1.293e-05		2.9668	2.1127e-06		2.9668	3.4265e-07
2.9681	7.2522e-05		2.9681	1.293e-05		2.9681	2.1126e-06		2.9681	3.4264e-07
2.9792	7.2503e-05		2.9792	1.2928e-05		2.9792	2.1122e-06		2.9792	3.4258e-07
2.9797	7.2502e-05		2.9797	1.2927e-05		2.9797	2.1122e-06		2.9797	3.4257e-07
2.9877	7.2489e-05		2.9877	1.2926e-05		2.9877	2.1119e-06		2.9877	3.4252e-07
2.9914	7.2483e-05		2.9914	1.2925e-05		2.9914	2.1118e-06		2.9914	3.425e-07
2.9916	7.2482e-05		2.9916	1.2925e-05		2.9916	2.1118e-06		2.9916	3.425e-07
3.0031	7.2463e-05		3.0031	1.2922e-05		3.0031	2.1113e-06		3.0031	3.4243e-07
3.0041	7.2461e-05		3.0041	1.2922e-05		3.0041	2.1113e-06		3.0041	3.4243e-07
3.0148	7.2443e-05		3.0148	1.292e-05		3.0148	2.1109e-06		3.0148	3.4236e-07
3.0166	7.244e-05		3.0166	1.2919e-05		3.0166	2.1108e-06		3.0166	3.4235e-07
3.0265	7.2424e-05		3.0265	1.2917e-05		3.0265	2.1105e-06		3.0265	3.4229e-07
3.029	7.242e-05		3.029	1.2916e-05		3.029	2.1104e-06		3.029	3.4228e-07
3.0382	7.2404e-05		3.0382	1.2914e-05		3.0382	2.11e-06		3.0382	3.4222e-07
3.0408	7.24e-05		3.0408	1.2914e-05		3.0408	2.1099e-06		3.0408	3.4221e-07
3.0499	7.2386e-05		3.0499	1.2913e-05		3.0499	2.1098e-06		3.0499	3.4217e-07
3.0543	7.238e-05		3.0543	1.2912e-05		3.0543	2.1097e-06		3.0543	3.4216e-07
3.0613	7.237e-05		3.0613	1.2911e-05		3.0613	2.1095e-06		3.0613	3.4214e-07
3.0677	7.236e-05		3.0677	1.291e-05		3.0677	2.1094e-06		3.0677	3.4211e-07
3.0727	7.2353e-05		3.0727	1.291e-05		3.0727	2.1093e-06		3.0727	3.421e-07
3.0812	7.234e-05		3.0812	1.2909e-05		3.0812	2.1091e-06		3.0812	3.4207e-07
3.084	7.2336e-05		3.084	1.2908e-05		3.084	2.109e-06		3.084	3.4206e-07
3.0946	7.232e-05		3.0946	1.2907e-05		3.0946	2.1088e-06		3.0946	3.4202e-07
3.0954	7.2319e-05		3.0954	1.2907e-05		3.0954	2.1088e-06		3.0954	3.4202e-07
3.0997	7.2312e-05		3.0997	1.2906e-05		3.0997	2.1087e-06		3.0997	3.4201e-07
3.1068	7.2302e-05		3.1068	1.2905e-05		3.1068	2.1086e-06		3.1068	3.4198e-07
3.1081	7.23e-05		3.1081	1.2905e-05		3.1081	2.1085e-06		3.1081	3.4198e-07
3.1182	7.2285e-05		3.1182	1.2904e-05		3.1182	2.1083e-06		3.1182	3.4194e-07
3.1215	7.2283e-05		3.1215	1.2904e-05		3.1215	2.1083e-06		3.1215	3.4194e-07
3.1289	7.2279e-05		3.1289	1.2904e-05		3.1289	2.1083e-06		3.1289	3.4194e-07
3.1346	7.2276e-05		3.1346	1.2904e-05		3.1346	2.1083e-06		3.1346	3.4193e-07
3.1417	7.2275e-05		3.1417	1.2904e-05		3.1417	2.1083e-06		3.1417	3.4194e-07
3.1453	7.2274e-05		3.1453	1.2904e-05		3.1453	2.1083e-06		3.1453	3.4194e-07
3.1537	7.2272e-05		3.1537	1.2904e-05		3.1537	2.1083e-06		3.1537	3.4194e-07
3.1561	7.2271e-05		3.1561	1.2904e-05		3.1561	2.1083e-06		3.1561	3.4194e-07
3.1571	7.2271e-05		3.1571	1.2904e-05		3.1571	2.1083e-06		3.1571	3.4194e-07
3.1668	7.2268e-05		3.1668	1.2904e-05		3.1668	2.1083e-06		3.1668	3.4195e-07
3.1725	7.2267e-05		3.1725	1.2904e-05		3.1725	2.1084e-06		3.1725	3.4195e-07
3.1775	7.2266e-05		3.1775	1.2904e-05		3.1775	2.1084e-06		3.1775	3.4195e-07
3.1879	7.2263e-05		3.1879	1.2904e-05		3.1879	2.1084e-06		3.1879	3.4195e-07
3.1882	7.2263e-05		3.1882	1.2904e-05		3.1882	2.1084e-06		3.1882	3.4195e-07
3.1891	7.2263e-05		3.1891	1.2904e-05		3.1891	2.1084e-06		3.1891	3.4195e-07
3.1996	7.2263e-05		3.1996	1.2905e-05		3.1996	2.1085e-06		3.1996	3.4197e-07
3.2051	7.2263e-05		3.2051	1.2905e-05		3.2051	2.1085e-06		3.2051	3.4198e-07
3.211	7.2263e-05		3.211	1.2906e-05		3.211	2.1086e-06		3.211	3.4198e-07
3.2164	7.2265e-05		3.2164	1.2906e-05		3.2164	2.1087e-06		3.2164	3.4201e-07
3.2213	7.227e-05		3.2213	1.2908e-05		3.2213	2.109e-06		3.2213	3.4204e-07
3.229	7.2278e-05		3.229	1.291e-05		3.229	2.1093e-06		3.229	3.421e-07
3.2365	7.2287e-05		3.2365	1.2913e-05		3.2365	2.1097e-06		3.2365	3.4216e-07
3.2415	7.2292e-05		3.2415	1.2914e-05		3.2415	2.1099e-06		3.2415	3.422e-07
3.2517	7.2303e-05		3.2517	1.2917e-05		3.2517	2.1104e-06		3.2517	3.4228e-07
3.2541	7.2306e-05		3.2541	1.2918e-05		3.2541	2.1105e-06		3.2541	3.423e-07
3.2658	7.2319e-05		3.2658	1.2921e-05		3.2658	2.1111e-06		3.2658	3.4239e-07
3.2667	7.232e-05		3.2667	1.2922e-05		3.2667	2.1112e-06		3.2667	3.424e-07
3.2668	7.232e-05		3.2668	1.2922e-05		3.2668	2.1112e-06		3.2668	3.424e-07
3.2792	7.2335e-05		3.2792	1.2926e-05		3.2792	2.1118e-06		3.2792	3.4251e-07
3.2809	7.2337e-05		3.2809	1.2926e-05		3.2809	2.1119e-06		3.2809	3.4252e-07
3.2917	7.235e-05		3.2917	1.293e-05		3.2917	2.1125e-06		3.2917	3.4262e-07
3.295	7.2354e-05		3.295	1.2931e-05		3.295	2.1127e-06		3.295	3.4264e-07
3.3042	7.2366e-05		3.3042	1.2934e-05		3.3042	2.1131e-06		3.3042	3.4272e-07
3.3096	7.2371e-05		3.3096	1.2935e-05		3.3096	2.1134e-06		3.3096	3.4276e-07
3.3207	7.2392e-05		3.3207	1.294e-05		3.3207	2.1141e-06		3.3207	3.4288e-07
3.3237	7.2398e-05		3.3237	1.2941e-05		3.3237	2.1143e-06		3.3237	3.4292e-07
3.3376	7.2424e-05		3.3376	1.2947e-05		3.3376	2.1153e-06		3.3376	3.4307e-07
3.3379	7.2424e-05		3.3379	1.2947e-05		3.3379	2.1153e-06		3.3379	3.4308e-07
3.3391	7.2427e-05		3.3391	1.2948e-05		3.3391	2.1154e-06		3.3391	3.4309e-07
3.352	7.2452e-05		3.352	1.2954e-05		3.352	2.1163e-06		3.352	3.4324e-07
3.3551	7.2458e-05		3.3551	1.2955e-05		3.3551	2.1166e-06		3.3551	3.4328e-07
3.3662	7.248e-05		3.3662	1.296e-05		3.3662	2.1174e-06		3.3662	3.4341e-07
3.3727	7.2493e-05		3.3727	1.2963e-05		3.3727	2.1178e-06		3.3727	3.4348e-07
3.3804	7.2508e-05		3.3804	1.2966e-05		3.3804	2.1184e-06		3.3804	3.4357e-07
3.3903	7.2527e-05		3.3903	1.297e-05		3.3903	2.1191e-06		3.3903	3.4368e-07
3.3946	7.2536e-05		3.3946	1.2972e-05		3.3946	2.1194e-06		3.3946	3.4374e-07
3.4078	7.2562e-05		3.4078	1.2978e-05		3.4078	2.1203e-06		3.4078	3.4389e-07
3.4088	7.2564e-05		3.4088	1.2979e-05		3.4088	2.1204e-06		3.4088	3.439e-07
3.4141	7.2574e-05		3.4141	1.2981e-05		3.4141	2.1208e-06		3.4141	3.4396e-07
3.4204	7.2586e-05		3.4204	1.2983e-05		3.4204	2.1212e-06		3.4204	3.4403e-07
3.4213	7.2588e-05		3.4213	1.2984e-05		3.4213	2.1213e-06		3.4213	3.4404e-07
3.4351	7.2642e-05		3.4351	1.2995e-05		3.4351	2.1231e-06		3.4351	3.4433e-07
3.4353	7.2642e-05		3.4353	1.2995e-05		3.4353	2.1231e-06		3.4353	3.4433e-07
3.4377	7.2652e-05		3.4377	1.2997e-05		3.4377	2.1234e-06		3.4377	3.4439e-07
3.4492	7.2696e-05		3.4492	1.3006e-05		3.4492	2.1249e-06		3.4492	3.4463e-07
3.45	7.2699e-05		3.45	1.3007e-05		3.45	2.125e-06		3.45	3.4465e-07
3.4631	7.2751e-05		3.4631	1.3018e-05		3.4631	2.1268e-06		3.4631	3.4493e-07
3.4649	7.2757e-05		3.4649	1.3019e-05		3.4649	2.127e-06		3.4649	3.4497e-07
3.4771	7.2805e-05		3.4771	1.3029e-05		3.4771	2.1286e-06		3.4771	3.4523e-07
3.4798	7.2815e-05		3.4798	1.3031e-05		3.4798	2.1289e-06		3.4798	3.4528e-07
3.491	7.2859e-05		3.491	1.304e-05		3.491	2.1304e-06		3.491	3.4552e-07
3.4947	7.2873e-05		3.4947	1.3043e-05		3.4947	2.1309e-06		3.4947	3.456e-07
3.505	7.2913e-05		3.505	1.3051e-05		3.505	2.1323e-06		3.505	3.4582e-07
3.5096	7.2931e-05		3.5096	1.3055e-05		3.5096	2.1329e-06		3.5096	3.4592e-07
3.5168	7.2961e-05		3.5168	1.3061e-05		3.5168	2.1339e-06		3.5168	3.4608e-07
3.5233	7.2986e-05		3.5233	1.3066e-05		3.5233	2.1347e-06		3.5233	3.4622e-07
3.529	7.3008e-05		3.529	1.3071e-05		3.529	2.1354e-06		3.529	3.4633e-07
3.5392	7.3047e-05		3.5392	1.3079e-05		3.5392	2.1367e-06		3.5392	3.4654e-07
3.5411	7.3054e-05		3.5411	1.308e-05		3.5411	2.1369e-06		3.5411	3.4657e-07
3.5418	7.3057e-05		3.5418	1.308e-05		3.5418	2.137e-06		3.5418	3.4659e-07
3.5527	7.3096e-05		3.5527	1.3088e-05		3.5527	2.1383e-06		3.5527	3.4679e-07
3.5577	7.3114e-05		3.5577	1.3092e-05		3.5577	2.1389e-06		3.5577	3.4689e-07
3.5643	7.3137e-05		3.5643	1.3097e-05		3.5643	2.1396e-06		3.5643	3.4701e-07
3.5737	7.3171e-05		3.5737	1.3103e-05		3.5737	2.1407e-06		3.5737	3.4719e-07
3.5759	7.3179e-05		3.5759	1.3105e-05		3.5759	2.141e-06		3.5759	3.4723e-07
3.5819	7.32e-05		3.5819	1.3109e-05		3.5819	2.1417e-06		3.5819	3.4734e-07
3.5875	7.322e-05		3.5875	1.3113e-05		3.5875	2.1423e-06		3.5875	3.4745e-07
3.5897	7.3228e-05		3.5897	1.3115e-05		3.5897	2.1426e-06		3.5897	3.4749e-07
3.5992	7.3262e-05		3.5992	1.3121e-05		3.5992	2.1437e-06		3.5992	3.4767e-07
3.6044	7.3293e-05		3.6044	1.3128e-05		3.6044	2.1447e-06		3.6044	3.4783e-07
3.612	7.3339e-05		3.612	1.3137e-05		3.612	2.1462e-06		3.612	3.4807e-07
3.6174	7.337e-05		3.6174	1.3143e-05		3.6174	2.1472e-06		3.6174	3.4824e-07
3.6275	7.3428e-05		3.6275	1.3154e-05		3.6275	2.149e-06		3.6275	3.4853e-07
3.6287	7.3435e-05		3.6287	1.3156e-05		3.6287	2.1492e-06		3.6287	3.4857e-07
3.6311	7.3448e-05		3.6311	1.3158e-05		3.6311	2.1496e-06		3.6311	3.4864e-07
3.6401	7.3499e-05		3.6401	1.3168e-05		3.6401	2.1513e-06		3.6401	3.489e-07
3.6449	7.3526e-05		3.6449	1.3173e-05		3.6449	2.1521e-06		3.6449	3.4904e-07
3.6515	7.3563e-05		3.6515	1.3181e-05		3.6515	2.1533e-06		3.6515	3.4923e-07
3.6622	7.3624e-05		3.6622	1.3192e-05		3.6622	2.1552e-06		3.6622	3.4954e-07
3.6629	7.3627e-05		3.6629	1.3193e-05		3.6629	2.1553e-06		3.6629	3.4956e-07
3.6641	7.3634e-05		3.6641	1.3194e-05		3.6641	2.1556e-06		3.6641	3.4959e-07
3.6765	7.3709e-05		3.6765	1.3209e-05		3.6765	2.1579e-06		3.6765	3.4998e-07
3.6847	7.3758e-05		3.6847	1.3219e-05		3.6847	2.1595e-06		3.6847	3.5024e-07
3.6903	7.3792e-05		3.6903	1.3225e-05		3.6903	2.1606e-06		3.6903	3.5041e-07
3.6987	7.3842e-05		3.6987	1.3235e-05		3.6987	2.1622e-06		3.6987	3.5067e-07
3.7041	7.3875e-05		3.7041	1.3242e-05		3.7041	2.1632e-06		3.7041	3.5084e-07
3.7111	7.392e-05		3.7111	1.325e-05		3.7111	2.1646e-06		3.7111	3.5107e-07
3.7174	7.396e-05		3.7174	1.3258e-05		3.7174	2.1659e-06		3.7174	3.5127e-07
3.7202	7.3978e-05		3.7202	1.3261e-05		3.7202	2.1665e-06		3.7202	3.5136e-07
3.7307	7.4045e-05		3.7307	1.3274e-05		3.7307	2.1686e-06		3.7307	3.5171e-07
3.7392	7.4099e-05		3.7392	1.3285e-05		3.7392	2.1703e-06		3.7392	3.5198e-07
3.744	7.4129e-05		3.744	1.3291e-05		3.744	2.1712e-06		3.744	3.5214e-07
3.7548	7.4198e-05		3.7548	1.3304e-05		3.7548	2.1734e-06		3.7548	3.5249e-07
3.7569	7.4211e-05		3.7569	1.3306e-05		3.7569	2.1738e-06		3.7569	3.5255e-07
3.7577	7.4216e-05		3.7577	1.3307e-05		3.7577	2.174e-06		3.7577	3.5258e-07
3.7681	7.4278e-05		3.7681	1.3319e-05		3.7681	2.1759e-06		3.7681	3.529e-07
3.7736	7.4311e-05		3.7736	1.3326e-05		3.7736	2.177e-06		3.7736	3.5307e-07
3.7793	7.4345e-05		3.7793	1.3332e-05		3.7793	2.1781e-06		3.7793	3.5325e-07
3.7895	7.4407e-05		3.7895	1.3344e-05		3.7895	2.18e-06		3.7895	3.5356e-07
3.7905	7.4413e-05		3.7905	1.3346e-05		3.7905	2.1802e-06		3.7905	3.5359e-07
3.802	7.4529e-05		3.802	1.3368e-05		3.802	2.1838e-06		3.802	3.5418e-07
3.8025	7.4533e-05		3.8025	1.3369e-05		3.8025	2.184e-06		3.8025	3.542e-07
3.8138	7.4616e-05		3.8138	1.3385e-05		3.8138	2.1866e-06		3.8138	3.5462e-07
3.8215	7.4673e-05		3.8215	1.3395e-05		3.8215	2.1883e-06		3.8215	3.5491e-07
3.8256	7.4704e-05		3.8256	1.3401e-05		3.8256	2.1893e-06		3.8256	3.5507e-07
3.8325	7.4755e-05		3.8325	1.3411e-05		3.8325	2.1909e-06		3.8325	3.5532e-07
3.8382	7.4801e-05		3.8382	1.342e-05		3.8382	2.1923e-06		3.8382	3.5556e-07
3.8411	7.4825e-05		3.8411	1.3425e-05		3.8411	2.1931e-06		3.8411	3.5568e-07
3.8517	7.4912e-05		3.8517	1.3441e-05		3.8517	2.1958e-06		3.8517	3.5612e-07
3.8618	7.4994e-05		3.8618	1.3457e-05		3.8618	2.1984e-06		3.8618	3.5654e-07
3.8653	7.5023e-05		3.8653	1.3462e-05		3.8653	2.1993e-06		3.8653	3.5668e-07
3.8719	7.5076e-05		3.8719	1.3473e-05		3.8719	2.2009e-06		3.8719	3.5695e-07
3.8789	7.5133e-05		3.8789	1.3484e-05		3.8789	2.2027e-06		3.8789	3.5724e-07
3.8825	7.5163e-05		3.8825	1.3489e-05		3.8825	2.2037e-06		3.8825	3.5739e-07
3.8924	7.5244e-05		3.8924	1.3505e-05		3.8924	2.2062e-06		3.8924	3.578e-07
3.9019	7.533e-05		3.9019	1.3521e-05		3.9019	2.2088e-06		3.9019	3.5823e-07
3.9031	7.5341e-05		3.9031	1.3523e-05		3.9031	2.2092e-06		3.9031	3.5829e-07
3.9046	7.5354e-05		3.9046	1.3526e-05		3.9046	2.2096e-06		3.9046	3.5835e-07
3.9138	7.5438e-05		3.9138	1.3542e-05		3.9138	2.2122e-06		3.9138	3.5877e-07
3.9217	7.5509e-05		3.9217	1.3555e-05		3.9217	2.2144e-06		3.9217	3.5913e-07
3.9246	7.5535e-05		3.9246	1.356e-05		3.9246	2.2152e-06		3.9246	3.5926e-07
3.9279	7.5565e-05		3.9279	1.3566e-05		3.9279	2.2161e-06		3.9279	3.5941e-07
3.936	7.5643e-05		3.936	1.358e-05		3.936	2.2185e-06		3.936	3.598e-07
3.9449	7.5729e-05		3.9449	1.3597e-05		3.9449	2.2212e-06		3.9449	3.6023e-07
3.9477	7.5756e-05		3.9477	1.3602e-05		3.9477	2.222e-06		3.9477	3.6037e-07
3.9502	7.578e-05		3.9502	1.3606e-05		3.9502	2.2227e-06		3.9502	3.6049e-07
3.9594	7.5869e-05		3.9594	1.3623e-05		3.9594	2.2255e-06		3.9594	3.6093e-07
3.9697	7.5968e-05		3.9697	1.3642e-05		3.9697	2.2286e-06		3.9697	3.6143e-07
3.9711	7.5982e-05		3.9711	1.3645e-05		3.9711	2.229e-06		3.9711	3.615e-07
3.9718	7.5988e-05		3.9718	1.3646e-05		3.9718	2.2292e-06		3.9718	3.6153e-07
3.9788	7.6041e-05		3.9788	1.3656e-05		3.9788	2.2308e-06		3.9788	3.618e-07
3.9838	7.608e-05		3.9838	1.3663e-05		3.9838	2.232e-06		3.9838	3.6199e-07
3.9864	7.61e-05		3.9864	1.3667e-05		3.9864	2.2326e-06		3.9864	3.6209e-07
3.9911	7.6136e-05		3.9911	1.3674e-05		3.9911	2.2338e-06		3.9911	3.6227e-07
3.994	7.6159e-05		3.994	1.3678e-05		3.994	2.2345e-06		3.994	3.6239e-07
3.9957	7.6172e-05		3.9957	1.3681e-05		3.9957	2.2349e-06		3.9957	3.6245e-07
4.0017	7.6218e-05		4.0017	1.3689e-05		4.0017	2.2363e-06		4.0017	3.6268e-07
4.0077	7.6264e-05		4.0077	1.3698e-05		4.0077	2.2377e-06		4.0077	3.6292e-07
4.0093	7.6277e-05		4.0093	1.3701e-05		4.0093	2.2381e-06		4.0093	3.6298e-07
4.0123	7.6299e-05		4.0123	1.3705e-05		4.0123	2.2388e-06		4.0123	3.6309e-07
4.0178	7.6349e-05		4.0178	1.3714e-05		4.0178	2.2404e-06		4.0178	3.6334e-07
4.0221	7.6388e-05		4.0221	1.3722e-05		4.0221	2.2415e-06		4.0221	3.6354e-07
4.0268	7.6431e-05		4.0268	1.373e-05		4.0268	2.2429e-06		4.0268	3.6375e-07
4.0314	7.6488e-05		4.0314	1.374e-05		4.0314	2.2446e-06		4.0314	3.6403e-07
4.0382	7.6572e-05		4.0382	1.3756e-05		4.0382	2.2472e-06		4.0382	3.6446e-07
4.0468	7.668e-05		4.0468	1.3777e-05		4.0468	2.2505e-06		4.0468	3.6499e-07
4.0496	7.6714e-05		4.0496	1.3783e-05		4.0496	2.2516e-06		4.0496	3.6516e-07
4.0574	7.6811e-05		4.0574	1.3801e-05		4.0574	2.2546e-06		4.0574	3.6565e-07
4.0606	7.6853e-05		4.0606	1.3809e-05		4.0606	2.2559e-06		4.0606	3.6586e-07
4.0616	7.6866e-05		4.0616	1.3812e-05		4.0616	2.2562e-06		4.0616	3.6592e-07
4.0708	7.6986e-05		4.0708	1.3834e-05		4.0708	2.2599e-06		4.0708	3.6652e-07
4.0748	7.7037e-05		4.0748	1.3844e-05		4.0748	2.2615e-06		4.0748	3.6677e-07
4.0811	7.7119e-05		4.0811	1.3859e-05		4.0811	2.264e-06		4.0811	3.6718e-07
4.0879	7.7209e-05		4.0879	1.3876e-05		4.0879	2.2668e-06		4.0879	3.6763e-07
4.0913	7.7252e-05		4.0913	1.3884e-05		4.0913	2.2681e-06		4.0913	3.6784e-07
4.1011	7.738e-05		4.1011	1.3908e-05		4.1011	2.272e-06		4.1011	3.6848e-07
4.1015	7.7385e-05		4.1015	1.3909e-05		4.1015	2.2722e-06		4.1015	3.685e-07
4.1113	7.7479e-05		4.1113	1.3927e-05		4.1113	2.2751e-06		4.1113	3.6898e-07
4.1118	7.7487e-05		4.1118	1.3929e-05		4.1118	2.2753e-06		4.1118	3.6901e-07
4.1231	7.7676e-05		4.1231	1.3964e-05		4.1231	2.2811e-06		4.1231	3.6995e-07
4.1298	7.7787e-05		4.1298	1.3985e-05		4.1298	2.2845e-06		4.1298	3.705e-07
4.1349	7.7872e-05		4.1349	1.4001e-05		4.1349	2.2871e-06		4.1349	3.7092e-07
4.1445	7.8033e-05		4.1445	1.4031e-05		4.1445	2.292e-06		4.1445	3.7171e-07
4.1468	7.8067e-05		4.1468	1.4037e-05		4.1468	2.293e-06		4.1468	3.7189e-07
4.1477	7.8081e-05		4.1477	1.404e-05		4.1477	2.2935e-06		4.1477	3.7195e-07
4.1594	7.8256e-05		4.1594	1.4073e-05		4.1594	2.2988e-06		4.1594	3.7282e-07
4.1654	7.8346e-05		4.1654	1.4089e-05		4.1654	2.3016e-06		4.1654	3.7327e-07
4.172	7.8445e-05		4.172	1.4108e-05		4.172	2.3046e-06		4.172	3.7375e-07
4.1831	7.8611e-05		4.1831	1.4139e-05		4.1831	2.3097e-06		4.1831	3.7458e-07
4.1846	7.8633e-05		4.1846	1.4143e-05		4.1846	2.3103e-06		4.1846	3.7469e-07
4.1882	7.8688e-05		4.1882	1.4153e-05		4.1882	2.312e-06		4.1882	3.7496e-07
4.1972	7.8822e-05		4.1972	1.4179e-05		4.1972	2.3161e-06		4.1972	3.7562e-07
4.2012	7.8892e-05		4.2012	1.4192e-05		4.2012	2.3182e-06		4.2012	3.7597e-07
4.2088	7.9023e-05		4.2088	1.4216e-05		4.2088	2.3222e-06		4.2088	3.7661e-07
4.2199	7.9214e-05		4.2199	1.4252e-05		4.2199	2.328e-06		4.2199	3.7756e-07
4.2205	7.9224e-05		4.2205	1.4253e-05		4.2205	2.3283e-06		4.2205	3.776e-07
4.2208	7.923e-05		4.2208	1.4255e-05		4.2208	2.3285e-06		4.2208	3.7764e-07
4.2322	7.9386e-05		4.2322	1.4284e-05		4.2322	2.3332e-06		4.2322	3.784e-07
4.2414	7.9511e-05		4.2414	1.4307e-05		4.2414	2.337e-06		4.2414	3.7902e-07
4.244	7.9546e-05		4.244	1.4314e-05		4.244	2.3381e-06		4.244	3.7919e-07
4.2475	7.9594e-05		4.2475	1.4322e-05		4.2475	2.3396e-06		4.2475	3.7943e-07
4.2558	7.9707e-05		4.2558	1.4344e-05		4.2558	2.343e-06		4.2558	3.7999e-07
4.262	7.9791e-05		4.262	1.4359e-05		4.262	2.3456e-06		4.262	3.804e-07
4.2676	7.9868e-05		4.2676	1.4373e-05		4.2676	2.3479e-06		4.2676	3.8078e-07
4.275	7.997e-05		4.275	1.4393e-05		4.275	2.351e-06		4.275	3.8128e-07
4.2793	8.0028e-05		4.2793	1.4403e-05		4.2793	2.3528e-06		4.2793	3.8157e-07
4.2823	8.0065e-05		4.2823	1.441e-05		4.2823	2.3539e-06		4.2823	3.8175e-07
4.2917	8.0182e-05		4.2917	1.4432e-05		4.2917	2.3575e-06		4.2917	3.8233e-07
4.3015	8.0304e-05		4.3015	1.4455e-05		4.3015	2.3612e-06		4.3015	3.8293e-07
4.304	8.0336e-05		4.304	1.4461e-05		4.304	2.3621e-06		4.304	3.8309e-07
4.3086	8.0393e-05		4.3086	1.4471e-05		4.3086	2.3639e-06		4.3086	3.8337e-07
4.3163	8.0489e-05		4.3163	1.4489e-05		4.3163	2.3668e-06		4.3163	3.8384e-07
4.3206	8.0543e-05		4.3206	1.4499e-05		4.3206	2.3684e-06		4.3206	3.8411e-07
4.3287	8.0643e-05		4.3287	1.4518e-05		4.3287	2.3715e-06		4.3287	3.846e-07
4.3398	8.0781e-05		4.3398	1.4544e-05		4.3398	2.3757e-06		4.3398	3.8528e-07
4.341	8.0797e-05		4.341	1.4547e-05		4.341	2.3761e-06		4.341	3.8536e-07
4.3432	8.0824e-05		4.3432	1.4552e-05		4.3432	2.377e-06		4.3432	3.855e-07
4.3533	8.095e-05		4.3533	1.4575e-05		4.3533	2.3808e-06		4.3533	3.8612e-07
4.3589	8.102e-05		4.3589	1.4588e-05		4.3589	2.3829e-06		4.3589	3.8646e-07
4.3657	8.1139e-05		4.3657	1.461e-05		4.3657	2.3866e-06		4.3657	3.8705e-07
4.3768	8.1352e-05		4.3768	1.465e-05		4.3768	2.393e-06		4.3768	3.8809e-07
4.3774	8.1364e-05		4.3774	1.4652e-05		4.3774	2.3934e-06		4.3774	3.8815e-07
4.3777	8.137e-05		4.3777	1.4653e-05		4.3777	2.3936e-06		4.3777	3.8818e-07
4.3889	8.1606e-05		4.3889	1.4697e-05		4.3889	2.4007e-06		4.3889	3.8934e-07
4.3946	8.1725e-05		4.3946	1.4719e-05		4.3946	2.4043e-06		4.3946	3.8993e-07
4.4004	8.1847e-05		4.4004	1.4742e-05		4.4004	2.408e-06		4.4004	3.9053e-07
4.4115	8.208e-05		4.4115	1.4785e-05		4.4115	2.4151e-06		4.4115	3.9167e-07
4.4119	8.2088e-05		4.4119	1.4787e-05		4.4119	2.4153e-06		4.4119	3.9171e-07
4.4128	8.2107e-05		4.4128	1.479e-05		4.4128	2.4159e-06		4.4128	3.918e-07
4.4234	8.233e-05		4.4234	1.4831e-05		4.4234	2.4226e-06		4.4234	3.929e-07
4.4284	8.2435e-05		4.4284	1.4851e-05		4.4284	2.4258e-06		4.4284	3.9341e-07
4.4349	8.2571e-05		4.4349	1.4876e-05		4.4349	2.4299e-06		4.4349	3.9408e-07
4.4453	8.279e-05		4.4453	1.4917e-05		4.4453	2.4365e-06		4.4453	3.9515e-07
4.4464	8.2813e-05		4.4464	1.4921e-05		4.4464	2.4372e-06		4.4464	3.9527e-07
4.4478	8.2846e-05		4.4478	1.4927e-05		4.4478	2.4383e-06		4.4478	3.9543e-07
4.4584	8.3096e-05		4.4584	1.4974e-05		4.4584	2.4458e-06		4.4584	3.9666e-07
4.4701	8.337e-05		4.4701	1.5024e-05		4.4701	2.4541e-06		4.4701	3.98e-07
4.4705	8.338e-05		4.4705	1.5026e-05		4.4705	2.4544e-06		4.4705	3.9805e-07
4.471	8.3392e-05		4.471	1.5028e-05		4.471	2.4548e-06		4.471	3.9811e-07
4.4826	8.3664e-05		4.4826	1.5079e-05		4.4826	2.463e-06		4.4826	3.9944e-07
4.4923	8.3893e-05		4.4923	1.5121e-05		4.4923	2.4699e-06		4.4923	4.0056e-07
4.4946	8.3947e-05		4.4946	1.5131e-05		4.4946	2.4716e-06		4.4946	4.0083e-07
4.4974	8.4012e-05		4.4974	1.5143e-05		4.4974	2.4735e-06		4.4974	4.0115e-07
4.5068	8.4249e-05		4.5068	1.5187e-05		4.5068	2.4807e-06		4.5068	4.0231e-07
4.5164	8.4489e-05		4.5164	1.5232e-05		4.5164	2.4879e-06		4.5164	4.0349e-07
4.5191	8.4555e-05		4.5191	1.5244e-05		4.5191	2.4899e-06		4.5191	4.0381e-07
4.5217	8.4619e-05		4.5217	1.5256e-05		4.5217	2.4919e-06		4.5217	4.0412e-07
4.5313	8.4861e-05		4.5313	1.53e-05		4.5313	2.4992e-06		4.5313	4.0531e-07
4.5418	8.5103e-05		4.5418	1.5345e-05		4.5418	2.5065e-06		4.5418	4.0649e-07
4.5438	8.515e-05		4.5438	1.5354e-05		4.5438	2.5079e-06		4.5438	4.0672e-07
4.5457	8.5193e-05		4.5457	1.5362e-05		4.5457	2.5092e-06		4.5457	4.0693e-07
4.5564	8.544e-05		4.5564	1.5407e-05		4.5564	2.5166e-06		4.5564	4.0814e-07
4.5681	8.5712e-05		4.5681	1.5458e-05		4.5681	2.5248e-06		4.5681	4.0946e-07
4.5689	8.5732e-05		4.5689	1.5461e-05		4.5689	2.5254e-06		4.5689	4.0956e-07
4.5697	8.5752e-05		4.5697	1.5465e-05		4.5697	2.526e-06		4.5697	4.0966e-07
4.5819	8.6058e-05		4.5819	1.5521e-05		4.5819	2.5352e-06		4.5819	4.1115e-07
4.5939	8.6359e-05		4.5939	1.5577e-05		4.5939	2.5443e-06		4.5939	4.1262e-07
4.5949	8.6383e-05		4.5949	1.5581e-05		4.5949	2.545e-06		4.5949	4.1274e-07
4.5959	8.6408e-05		4.5959	1.5586e-05		4.5959	2.5458e-06		4.5959	4.1286e-07
4.6078	8.6709e-05		4.6078	1.5641e-05		4.6078	2.5548e-06		4.6078	4.1433e-07
4.6197	8.7007e-05		4.6197	1.5696e-05		4.6197	2.5638e-06		4.6197	4.1578e-07
4.6208	8.7035e-05		4.6208	1.5702e-05		4.6208	2.5646e-06		4.6208	4.1592e-07
4.6218	8.706e-05		4.6218	1.5706e-05		4.6218	2.5654e-06		4.6218	4.1604e-07
4.6338	8.7365e-05		4.6338	1.5762e-05		4.6338	2.5746e-06		4.6338	4.1753e-07
4.6439	8.7623e-05		4.6439	1.581e-05		4.6439	2.5824e-06		4.6439	4.188e-07
4.6468	8.7695e-05		4.6468	1.5823e-05		4.6468	2.5845e-06		4.6468	4.1915e-07
4.6507	8.7796e-05		4.6507	1.5842e-05		4.6507	2.5876e-06		4.6507	4.1964e-07
4.6597	8.8024e-05		4.6597	1.5884e-05		4.6597	2.5945e-06		4.6597	4.2076e-07
4.6661	8.8186e-05		4.6661	1.5914e-05		4.6661	2.5993e-06		4.6661	4.2155e-07
4.6727	8.8378e-05		4.6727	1.5949e-05		4.6727	2.6051e-06		4.6727	4.2248e-07
4.6805	8.8602e-05		4.6805	1.5991e-05		4.6805	2.6118e-06		4.6805	4.2358e-07
4.6857	8.8754e-05		4.6857	1.6019e-05		4.6857	2.6164e-06		4.6857	4.2432e-07
4.6902	8.8884e-05		4.6902	1.6043e-05		4.6902	2.6204e-06		4.6902	4.2496e-07
4.6987	8.913e-05		4.6987	1.6088e-05		4.6987	2.6278e-06		4.6987	4.2616e-07
4.7087	8.9417e-05		4.7087	1.6141e-05		4.7087	2.6364e-06		4.7087	4.2756e-07
4.7118	8.9506e-05		4.7118	1.6158e-05		4.7118	2.6391e-06		4.7118	4.2799e-07
4.7144	8.9583e-05		4.7144	1.6172e-05		4.7144	2.6414e-06		4.7144	4.2837e-07
4.7233	8.9849e-05		4.7233	1.6221e-05		4.7233	2.6494e-06		4.7233	4.2966e-07
4.7319	9.0103e-05		4.7319	1.6267e-05		4.7319	2.657e-06		4.7319	4.309e-07
4.7349	9.0191e-05		4.7349	1.6284e-05		4.7349	2.6596e-06		4.7349	4.3132e-07
4.7379	9.0282e-05		4.7379	1.63e-05		4.7379	2.6624e-06		4.7379	4.3177e-07
4.7464	9.0533e-05		4.7464	1.6346e-05		4.7464	2.6699e-06		4.7464	4.3299e-07
4.7545	9.0774e-05		4.7545	1.6391e-05		4.7545	2.6771e-06		4.7545	4.3416e-07
4.758	9.0883e-05		4.758	1.6411e-05		4.758	2.6804e-06		4.758	4.3469e-07
4.7617	9.1002e-05		4.7617	1.6433e-05		4.7617	2.6839e-06		4.7617	4.3527e-07
4.7697	9.1254e-05		4.7697	1.6479e-05		4.7697	2.6915e-06		4.7697	4.365e-07
4.7771	9.1488e-05		4.7771	1.6522e-05		4.7771	2.6985e-06		4.7771	4.3763e-07
4.7814	9.1624e-05		4.7814	1.6547e-05		4.7814	2.7026e-06		4.7814	4.383e-07
4.786	9.1771e-05		4.786	1.6574e-05		4.786	2.707e-06		4.786	4.3901e-07
4.7931	9.1995e-05		4.7931	1.6615e-05		4.7931	2.7137e-06		4.7931	4.401e-07
4.8025	9.2327e-05		4.8025	1.6676e-05		4.8025	2.7237e-06		4.8025	4.4172e-07
4.806	9.2451e-05		4.806	1.6699e-05		4.806	2.7274e-06		4.806	4.4232e-07
4.8083	9.2533e-05		4.8083	1.6714e-05		4.8083	2.7299e-06		4.8083	4.4272e-07
4.8189	9.2907e-05		4.8189	1.6783e-05		4.8189	2.7411e-06		4.8189	4.4454e-07
4.8298	9.3292e-05		4.8298	1.6854e-05		4.8298	2.7527e-06		4.8298	4.4641e-07
4.8318	9.3373e-05		4.8318	1.6869e-05		4.8318	2.7551e-06		4.8318	4.468e-07
4.8359	9.3529e-05		4.8359	1.6897e-05		4.8359	2.7598e-06		4.8359	4.4757e-07
4.8452	9.389e-05		4.8452	1.6964e-05		4.8452	2.7706e-06		4.8452	4.4932e-07
4.85	9.4075e-05		4.85	1.6998e-05		4.85	2.7762e-06		4.85	4.5022e-07
4.8586	9.4407e-05		4.8586	1.7059e-05		4.8586	2.7862e-06		4.8586	4.5184e-07
4.8703	9.4858e-05		4.8703	1.7142e-05		4.8703	2.7997e-06		4.8703	4.5404e-07
4.872	9.4925e-05		4.872	1.7154e-05		4.872	2.8017e-06		4.872	4.5436e-07
4.8753	9.5054e-05		4.8753	1.7178e-05		4.8753	2.8056e-06		4.8753	4.5499e-07
4.8854	9.5442e-05		4.8854	1.7249e-05		4.8854	2.8172e-06		4.8854	4.5688e-07
4.8901	9.562e-05		4.8901	1.7282e-05		4.8901	2.8225e-06		4.8901	4.5774e-07
4.898	9.5915e-05		4.898	1.7336e-05		4.898	2.8314e-06		4.898	4.5918e-07
4.9088	9.632e-05		4.9088	1.741e-05		4.9088	2.8435e-06		4.9088	4.6114e-07
4.9106	9.6389e-05		4.9106	1.7423e-05		4.9106	2.8456e-06		4.9106	4.6148e-07
4.9145	9.6533e-05		4.9145	1.7449e-05		4.9145	2.8499e-06		4.9145	4.6218e-07
4.9233	9.6862e-05		4.9233	1.751e-05		4.9233	2.8598e-06		4.9233	4.6378e-07
4.9275	9.7019e-05		4.9275	1.7539e-05		4.9275	2.8645e-06		4.9275	4.6454e-07
4.9359	9.7335e-05		4.9359	1.7597e-05		4.9359	2.8739e-06		4.9359	4.6608e-07
4.9461	9.7719e-05		4.9461	1.7667e-05		4.9461	2.8854e-06		4.9461	4.6794e-07
4.9485	9.7809e-05		4.9485	1.7684e-05		4.9485	2.8881e-06		4.9485	4.6838e-07
4.9535	9.7996e-05		4.9535	1.7718e-05		4.9535	2.8937e-06		4.9535	4.6928e-07
4.9612	9.8282e-05		4.9612	1.7771e-05		4.9612	2.9023e-06		4.9612	4.7068e-07
4.9648	9.8419e-05		4.9648	1.7796e-05		4.9648	2.9064e-06		4.9648	4.7134e-07
4.9741	9.8786e-05		4.9741	1.7863e-05		4.9741	2.9174e-06		4.9741	4.7312e-07
4.9828	9.9288e-05		4.9828	1.7955e-05		4.9828	2.9324e-06		4.9828	4.7556e-07
4.9855	9.9443e-05		4.9855	1.7983e-05		4.9855	2.937e-06		4.9855	4.7631e-07
4.9931	9.9876e-05		4.9931	1.8063e-05		4.9931	2.95e-06		4.9931	4.7841e-07
4.9971	0.00010012		4.9971	1.8107e-05		4.9971	2.9572e-06		4.9971	4.7957e-07
4.9994	0.00010025		4.9994	1.8131e-05		4.9994	2.9612e-06		4.9994	4.8022e-07
5.009	0.00010082		5.009	1.8236e-05		5.009	2.9782e-06		5.009	4.8299e-07
5.018	0.00010135		5.018	1.8333e-05		5.018	2.9941e-06		5.018	4.8556e-07
5.0209	0.00010152		5.0209	1.8365e-05		5.0209	2.9993e-06		5.0209	4.864e-07
5.0262	0.00010183		5.0262	1.8422e-05		5.0262	3.0086e-06		5.0262	4.8791e-07
5.0328	0.00010223		5.0328	1.8494e-05		5.0328	3.0204e-06		5.0328	4.8982e-07
5.0365	0.00010245		5.0365	1.8534e-05		5.0365	3.027e-06		5.0365	4.9089e-07
5.0447	0.00010293		5.0447	1.8623e-05		5.0447	3.0414e-06		5.0447	4.9324e-07
5.0551	0.00010355		5.0551	1.8736e-05		5.0551	3.0599e-06		5.0551	4.9623e-07
5.0566	0.00010364		5.0566	1.8752e-05		5.0566	3.0625e-06		5.0566	4.9665e-07
5.0589	0.0001038		5.0589	1.8781e-05		5.0589	3.0673e-06		5.0589	4.9743e-07
5.0686	0.00010448		5.0686	1.8906e-05		5.0686	3.0877e-06		5.0686	5.0074e-07
5.0755	0.00010497		5.0755	1.8996e-05		5.0755	3.1023e-06		5.0755	5.0311e-07
5.0805	0.00010532		5.0805	1.9061e-05		5.0805	3.1129e-06		5.0805	5.0482e-07
5.0875	0.00010581		5.0875	1.9151e-05		5.0875	3.1276e-06		5.0875	5.0721e-07
5.0925	0.00010616		5.0925	1.9215e-05		5.0925	3.1381e-06		5.0925	5.089e-07
5.0961	0.00010641		5.0961	1.9261e-05		5.0961	3.1456e-06		5.0961	5.1012e-07
5.1046	0.00010692		5.1046	1.9353e-05		5.1046	3.1606e-06		5.1046	5.1256e-07
5.1151	0.00010753		5.1151	1.9465e-05		5.1151	3.1789e-06		5.1151	5.1553e-07
5.1169	0.00010763		5.1169	1.9484e-05		5.1169	3.182e-06		5.1169	5.1603e-07
5.1183	0.00010772		5.1183	1.95e-05		5.1183	3.1846e-06		5.1183	5.1645e-07
5.1291	0.00010835		5.1291	1.9616e-05		5.1291	3.2035e-06		5.1291	5.1951e-07
5.1406	0.00010902		5.1406	1.9739e-05		5.1406	3.2237e-06		5.1406	5.2278e-07
5.1413	0.00010907		5.1413	1.9747e-05		5.1413	3.2249e-06		5.1413	5.2298e-07
5.1425	0.00010913		5.1425	1.9759e-05		5.1425	3.2269e-06		5.1425	5.2331e-07
5.1536	0.00010979		5.1536	1.988e-05		5.1536	3.2466e-06		5.1536	5.265e-07
5.1594	0.00011013		5.1594	1.9942e-05		5.1594	3.2567e-06		5.1594	5.2814e-07
5.1659	0.00011052		5.1659	2.0012e-05		5.1659	3.2682e-06		5.1659	5.3001e-07
5.178	0.00011123		5.178	2.0143e-05		5.178	3.2895e-06		5.178	5.3346e-07
5.1782	0.00011124		5.1782	2.0145e-05		5.1782	3.2899e-06		5.1782	5.3352e-07
5.1786	0.00011127		5.1786	2.0149e-05		5.1786	3.2906e-06		5.1786	5.3363e-07
5.1905	0.00011197		5.1905	2.0278e-05		5.1905	3.3115e-06		5.1905	5.3703e-07
5.1966	0.00011233		5.1966	2.0344e-05		5.1966	3.3224e-06		5.1966	5.3879e-07
5.2028	0.00011269		5.2028	2.041e-05		5.2028	3.3332e-06		5.2028	5.4054e-07
5.2147	0.0001134		5.2147	2.0539e-05		5.2147	3.3542e-06		5.2147	5.4395e-07
5.2151	0.00011342		5.2151	2.0542e-05		5.2151	3.3547e-06		5.2151	5.4403e-07
5.2153	0.00011342		5.2153	2.0544e-05		5.2153	3.355e-06		5.2153	5.4408e-07
5.2275	0.00011398		5.2275	2.0646e-05		5.2275	3.3716e-06		5.2275	5.4677e-07
5.237	0.00011521		5.237	2.087e-05		5.237	3.4083e-06		5.237	5.5272e-07
5.2388	0.0001154		5.2388	2.0906e-05		5.2388	3.4141e-06		5.2388	5.5366e-07
5.2404	0.00011557		5.2404	2.0936e-05		5.2404	3.419e-06		5.2404	5.5446e-07
5.2497	0.00011656		5.2497	2.1117e-05		5.2497	3.4485e-06		5.2497	5.5925e-07
5.2605	0.00011769		5.2605	2.1325e-05		5.2605	3.4826e-06		5.2605	5.6477e-07
5.2606	0.00011771		5.2606	2.1328e-05		5.2606	3.483e-06		5.2606	5.6483e-07
5.2607	0.00011772		5.2607	2.133e-05		5.2607	3.4834e-06		5.2607	5.649e-07
5.2715	0.00011886		5.2715	2.1539e-05		5.2715	3.5174e-06		5.2715	5.7041e-07
5.2806	0.00011982		5.2806	2.1715e-05		5.2806	3.5462e-06		5.2806	5.7508e-07
5.2824	0.00012001		5.2824	2.175e-05		5.2824	3.5518e-06		5.2824	5.76e-07
5.2845	0.00012024		5.2845	2.179e-05		5.2845	3.5585e-06		5.2845	5.7708e-07
5.2933	0.00012116		5.2933	2.196e-05		5.2933	3.5863e-06		5.2933	5.8158e-07
5.3007	0.00012195		5.3007	2.2104e-05		5.3007	3.6098e-06		5.3007	5.8539e-07
5.3042	0.00012232		5.3042	2.2171e-05		5.3042	3.6207e-06		5.3042	5.8717e-07
5.3094	0.00012288		5.3094	2.2274e-05		5.3094	3.6375e-06		5.3094	5.8989e-07
5.3173	0.00012373		5.3173	2.243e-05		5.3173	3.6629e-06		5.3173	5.9401e-07
5.3233	0.00012438		5.3233	2.2549e-05		5.3233	3.6823e-06		5.3233	5.9715e-07
5.3304	0.00012515		5.3304	2.2688e-05		5.3304	3.7051e-06		5.3304	6.0085e-07
5.3396	0.00012615		5.3396	2.2871e-05		5.3396	3.7349e-06		5.3396	6.0569e-07
5.3435	0.00012656		5.3435	2.2947e-05		5.3435	3.7473e-06		5.3435	6.0769e-07
5.3464	0.00012688		5.3464	2.3005e-05		5.3464	3.7567e-06		5.3464	6.0922e-07
5.3566	0.00012798		5.3566	2.3205e-05		5.3566	3.7895e-06		5.3566	6.1453e-07
5.3695	0.00012938		5.3695	2.346e-05		5.3695	3.8311e-06		5.3695	6.2128e-07
5.3696	0.00012939		5.3696	2.3462e-05		5.3696	3.8314e-06		5.3696	6.2133e-07
5.3698	0.0001294		5.3698	2.3464e-05		5.3698	3.8317e-06		5.3698	6.2138e-07
5.3805	0.00013015		5.3805	2.3602e-05		5.3805	3.8543e-06		5.3805	6.2504e-07
5.3908	0.00013088		5.3908	2.3735e-05		5.3908	3.8759e-06		5.3908	6.2855e-07
5.3914	0.00013092		5.3914	2.3743e-05		5.3914	3.8772e-06		5.3914	6.2875e-07
5.3953	0.00013143		5.3953	2.3836e-05		5.3953	3.8924e-06		5.3953	6.3122e-07
5.4048	0.00013267		5.4048	2.4062e-05		5.4048	3.9293e-06		5.4048	6.372e-07
5.4058	0.00013281		5.4058	2.4086e-05		5.4058	3.9333e-06		5.4058	6.3785e-07
5.4179	0.00013413		5.4179	2.4328e-05		5.4179	3.9727e-06		5.4179	6.4424e-07
5.4209	0.00013445		5.4209	2.4387e-05		5.4209	3.9823e-06		5.4209	6.458e-07
5.4311	0.00013556		5.4311	2.4589e-05		5.4311	4.0154e-06		5.4311	6.5116e-07
5.436	0.0001361		5.436	2.4687e-05		5.436	4.0314e-06		5.436	6.5376e-07
5.4442	0.00013699		5.4442	2.4851e-05		5.4442	4.0581e-06		5.4442	6.5808e-07
5.4511	0.00013774		5.4511	2.4988e-05		5.4511	4.0804e-06		5.4511	6.6171e-07
5.4574	0.00013842		5.4574	2.5112e-05		5.4574	4.1008e-06		5.4574	6.6501e-07
5.4662	0.00013938		5.4662	2.5288e-05		5.4662	4.1295e-06		5.4662	6.6966e-07
5.4705	0.00013985		5.4705	2.5374e-05		5.4705	4.1435e-06		5.4705	6.7193e-07
5.4813	0.00014103		5.4813	2.5589e-05		5.4813	4.1785e-06		5.4813	6.7762e-07
5.4837	0.00014128		5.4837	2.5635e-05		5.4837	4.1861e-06		5.4837	6.7885e-07
5.4872	0.0001424		5.4872	2.5839e-05		5.4872	4.2193e-06		5.4872	6.8424e-07
5.4948	0.00014476		5.4948	2.6269e-05		5.4948	4.2895e-06		5.4948	6.9562e-07
5.5019	0.00014697		5.5019	2.6671e-05		5.5019	4.3552e-06		5.5019	7.0627e-07
5.506	0.00014824		5.506	2.6902e-05		5.506	4.393e-06		5.506	7.1239e-07
5.5104	0.00014959		5.5104	2.7149e-05		5.5104	4.4333e-06		5.5104	7.1892e-07
5.5172	0.00015171		5.5172	2.7536e-05		5.5172	4.4964e-06		5.5172	7.2915e-07
5.5236	0.0001537		5.5236	2.7898e-05		5.5236	4.5554e-06		5.5236	7.3873e-07
5.5275	0.00015493		5.5275	2.8123e-05		5.5275	4.5921e-06		5.5275	7.4468e-07
5.5308	0.00015595		5.5308	2.8308e-05		5.5308	4.6224e-06		5.5308	7.4959e-07
5.5367	0.00015781		5.5367	2.8647e-05		5.5367	4.6777e-06		5.5367	7.5856e-07
5.544	0.00016007		5.544	2.9058e-05		5.544	4.7448e-06		5.544	7.6944e-07
5.546	0.00016069		5.546	2.9171e-05		5.546	4.7633e-06		5.546	7.7244e-07
5.5476	0.0001612		5.5476	2.9265e-05		5.5476	4.7785e-06		5.5476	7.7491e-07
5.5552	0.00016356		5.5552	2.9696e-05		5.5552	4.8489e-06		5.5552	7.8632e-07
5.5656	0.0001634		5.5656	2.9668e-05		5.5656	4.8443e-06		5.5656	7.8557e-07
5.5662	0.00016339		5.5662	2.9666e-05		5.5662	4.8441e-06		5.5662	7.8554e-07
5.5669	0.00016338		5.5669	2.9664e-05		5.5669	4.8438e-06		5.5669	7.8548e-07
5.5771	0.00016322		5.5771	2.9637e-05		5.5771	4.8393e-06		5.5771	7.8475e-07
5.5846	0.00016311		5.5846	2.9617e-05		5.5846	4.836e-06		5.5846	7.8422e-07
5.5882	0.00016282		5.5882	2.9564e-05		5.5882	4.8275e-06		5.5882	7.8284e-07
5.594	0.00016236		5.594	2.9481e-05		5.594	4.8139e-06		5.594	7.8065e-07
5.5996	0.00016191		5.5996	2.9401e-05		5.5996	4.8007e-06		5.5996	7.7851e-07
5.6031	0.00016163		5.6031	2.935e-05		5.6031	4.7924e-06		5.6031	7.7716e-07
5.611	0.00016101		5.611	2.9237e-05		5.611	4.774e-06		5.611	7.7418e-07
5.6217	0.00016016		5.6217	2.9083e-05		5.6217	4.7489e-06		5.6217	7.701e-07
5.6223	0.0001601		5.6223	2.9073e-05		5.6223	4.7473e-06		5.6223	7.6985e-07
5.6234	0.00016002		5.6234	2.9058e-05		5.6234	4.7449e-06		5.6234	7.6945e-07
5.6337	0.0001592		5.6337	2.891e-05		5.6337	4.7206e-06		5.6337	7.6552e-07
5.6422	0.00017089		5.6422	3.1037e-05		5.6422	5.068e-06		5.6422	8.2184e-07
5.6462	0.00017636		5.6462	3.2033e-05		5.6462	5.2305e-06		5.6462	8.482e-07
5.6504	0.00018218		5.6504	3.3093e-05		5.6504	5.4035e-06		5.6504	8.7624e-07
5.6587	0.00019353		5.6587	3.5157e-05		5.6587	5.7405e-06		5.6587	9.3089e-07
5.6665	0.00020419		5.6665	3.7098e-05		5.6665	6.0573e-06		5.6665	9.8227e-07
5.6712	0.00021069		5.6712	3.828e-05		5.6712	6.2504e-06		5.6712	1.0136e-06
5.6762	0.0002176		5.6762	3.9538e-05		5.6762	6.4557e-06		5.6762	1.0469e-06
5.6837	0.00022786		5.6837	4.1404e-05		5.6837	6.7603e-06		5.6837	1.0963e-06
5.6907	0.00023749		5.6907	4.3158e-05		5.6907	7.0467e-06		5.6907	1.1427e-06
5.6962	0.00024502		5.6962	4.4528e-05		5.6962	7.2702e-06		5.6962	1.1789e-06
5.702	0.00025302		5.702	4.5984e-05		5.702	7.508e-06		5.702	1.2175e-06
5.7086	0.00026223		5.7086	4.766e-05		5.7086	7.7815e-06		5.7086	1.2619e-06
5.7149	0.00027116		5.7149	4.9284e-05		5.7149	8.0467e-06		5.7149	1.3048e-06
5.7209	0.00027949		5.7209	5.08e-05		5.7209	8.2941e-06		5.7209	1.345e-06
5.7279	0.00025608		5.7279	4.6543e-05		5.7279	7.5991e-06		5.7279	1.2323e-06
5.7336	0.00023675		5.7336	4.3028e-05		5.7336	7.0254e-06		5.7336	1.1392e-06
5.7383	0.00022109		5.7383	4.0181e-05		5.7383	6.5606e-06		5.7383	1.0639e-06
5.7463	0.00019474		5.7463	3.5389e-05		5.7463	5.7784e-06		5.7463	9.3703e-07
5.7554	0.00016464		5.7554	2.9915e-05		5.7554	4.8847e-06		5.7554	7.9212e-07
5.7589	0.00015316		5.7589	2.7828e-05		5.7589	4.5439e-06		5.7589	7.3685e-07
5.762	0.00014311		5.762	2.6e-05		5.762	4.2455e-06		5.762	6.8848e-07
5.7716	0.00011157		5.7716	2.0266e-05		5.7716	3.3094e-06		5.7716	5.3667e-07
5.7825	7.5547e-05		5.7825	1.3714e-05		5.7825	2.2399e-06		5.7825	3.6325e-07
5.7842	6.999e-05		5.7842	1.2704e-05		5.7842	2.0749e-06		5.7842	3.3649e-07
5.7857	6.5126e-05		5.7857	1.1819e-05		5.7857	1.9305e-06		5.7857	3.1308e-07
5.7969	2.8406e-05		5.7969	5.1422e-06		5.7969	8.4039e-07		5.7969	1.3632e-07
5.8094	1.2857e-05		5.8094	2.3612e-06		5.8094	3.8457e-07		5.8094	6.2317e-08
5.8095	1.3178e-05		5.8095	2.4196e-06		5.8095	3.941e-07		5.8095	6.3863e-08
5.8097	1.2148e-05		5.8097	2.2322e-06		5.8097	3.635e-07		5.8097	5.8902e-08
5.8225	9.4225e-05		5.8225	1.7115e-05		5.8225	2.7948e-06		5.8225	4.5322e-07
5.8321	0.0001742		5.8321	3.166e-05		5.8321	5.1692e-06		5.8321	8.3823e-07
5.8354	0.00020163		5.8354	3.665e-05		5.8354	5.9836e-06		5.8354	9.703e-07
5.8398	0.00023812		5.8398	4.3286e-05		5.8398	7.067e-06		5.8398	1.146e-06
5.8483	0.00030903		5.8483	5.6184e-05		5.8483	9.1725e-06		5.8483	1.4874e-06
5.8547	0.00036234		5.8547	6.5881e-05		5.8547	1.0755e-05		5.8547	1.7441e-06
5.8612	0.00041643		5.8612	7.5719e-05		5.8612	1.2361e-05		5.8612	2.0045e-06
5.8699	0.00048838		5.8699	8.8805e-05		5.8699	1.4497e-05		5.8699	2.3508e-06
5.8742	0.00052384		5.8742	9.5254e-05		5.8742	1.555e-05		5.8742	2.5215e-06
5.8774	0.00055049		5.8774	0.0001001		5.8774	1.6342e-05		5.8774	2.6499e-06
5.8871	0.00063124		5.8871	0.00011479		5.8871	1.8739e-05		5.8871	3.0386e-06
5.9	0.00073864		5.9	0.00013432		5.9	2.1928e-05		5.9	3.5557e-06
5.9144	0.00063312		5.9144	0.00011513		5.9144	1.8795e-05		5.9144	3.0477e-06
5.9288	0.0005276		5.9288	9.5945e-05		5.9288	1.5663e-05		5.9288	2.5398e-06
5.9432	0.00042208		5.9432	7.6756e-05		5.9432	1.253e-05		5.9432	2.0318e-06
5.9576	0.00031656		5.9576	5.7567e-05		5.9576	9.3977e-06		5.9576	1.5239e-06
5.9719	0.00021104		5.9719	3.8378e-05		5.9719	6.2651e-06		5.9719	1.0159e-06
5.9863	0.00010552		5.9863	1.9189e-05		5.9863	3.1326e-06		5.9863	5.0796e-07
6.0007	2.6652e-18		6.0007	4.8572e-19		6.0007	7.9338e-20		6.0007	1.2858e-20
6.0165	2.3528e-18		6.0165	4.288e-19		6.0165	7.0035e-20		6.0165	1.1351e-20
6.0323	2.0646e-18		6.0323	3.7631e-19		6.0323	6.1454e-20		6.0323	9.9606e-21
6.0481	1.7997e-18		6.0481	3.2803e-19		6.0481	5.3565e-20		6.0481	8.6824e-21
6.0639	1.5571e-18		6.0639	2.8384e-19		6.0639	4.6342e-20		6.0639	7.5122e-21
6.0797	1.334e-18		6.0797	2.4318e-19		6.0797	3.97e-20		6.0797	6.4359e-21
6.0955	1.1291e-18		6.0955	2.0585e-19		6.0955	3.36e-20		6.0955	5.4473e-21
6.1113	9.4181e-19		6.1113	1.7171e-19		6.1113	2.8024e-20		6.1113	4.5437e-21
6.1301	7.1448e-19		6.1301	1.3028e-19		6.1301	2.1259e-20		6.1301	3.4467e-21
6.1488	4.9935e-19		6.1488	9.1073e-20		6.1488	1.4858e-20		6.1488	2.4086e-21
6.1675	2.9536e-19		6.1675	5.3894e-20		6.1675	8.7872e-21		6.1675	1.4241e-21
6.1862	1.0202e-19		6.1862	1.8657e-20		6.1862	3.0341e-21		6.1862	4.9116e-22
6.2049	8.3715e-20		6.2049	1.5189e-20		6.2049	2.493e-21		6.2049	4.0506e-22
6.2236	2.5856e-19		6.2236	4.7057e-20		6.2236	7.6961e-21		6.2236	1.2489e-21
6.2424	4.2554e-19		6.2424	7.7489e-20		6.2424	1.2665e-20		6.2424	2.0547e-21
6.2649	3.2698e-19		6.2649	5.962e-20		6.2649	9.7407e-21		6.2649	1.5811e-21
6.2874	2.4299e-19		6.2874	4.4387e-20		6.2874	7.248e-21		6.2874	1.1773e-21
6.3099	1.7269e-19		6.3099	3.1626e-20		6.3099	5.1605e-21		6.3099	8.3911e-22
6.3324	1.1501e-19		6.3324	2.1136e-20		6.3324	3.4453e-21		6.3324	5.6098e-22
6.355	6.8496e-20		6.355	1.2644e-20		6.355	2.0585e-21		6.355	3.3574e-22
6.3775	3.1107e-20		6.3775	5.7719e-21		6.3775	9.3832e-22		6.3775	1.5334e-22
6.4	2.3648e-32		6.4	4.4095e-33		6.4	7.1587e-34		6.4	1.1719e-34

## Sheet: Fig 3
3d
	knot position/%	SD	knot thickness	SD
fresh surface	55.9333	2.00721	2.89286	0.75
fresh cutting surface	86.25	4.02337	11.4107	6.57907
original surface	55.5	1.80278	3.07143	0.42857
sealed head	92.275	3.21821	1.5	0.14286

## Sheet: Fig 4
4g
position/mm	height/nm
0	-1.08209
1.92271	-1.11437
3.84541	-1.07481
5.76812	-1.05987
7.69082	-0.93967
9.61352	-0.11059
11.5362	-0.04432
13.4589	0.46664
15.3816	0.66695
17.3043	0.76264
19.227	1.04324
21.1498	1.39252
23.0725	1.40404
24.9952	1.95611
26.9179	2.7732
28.8406	4.08696
30.7633	5.09119
32.686	6.65669
34.6087	7.31189
36.5314	7.80923
38.4541	8.19549
40.3768	8.65258
42.2995	9.1194
44.2222	9.50607
46.1449	10.1365
48.0676	10.1736
49.9903	10.3942
51.913	10.3777
53.8357	10.3842
55.7584	10.2333
57.6812	9.78425
59.6039	9.57919
61.5266	9.51874
63.4493	9.47488
65.372	9.33469
67.2947	9.2917
69.2174	8.96569
71.1401	8.76096
73.0628	8.1875
74.9855	7.76773
76.9082	7.02496
78.8309	6.41668
80.7536	5.78449
82.6763	5.33736
84.599	5.09994
86.5217	4.59835
88.4444	4.25831
90.3671	3.92108
92.2898	3.63401
94.2125	3.16499
96.1352	2.71694
98.058	1.79549
99.9806	1.18714
101.903	0.00704
103.826	-0.27981
105.749	-0.78615
107.671	-1.31481
109.594	-2.16942
111.517	-2.37569
113.44	-3.38288
115.362	-3.99133
117.285	-4.88806
119.208	-5.49796
121.13	-6.45969
123.053	-6.34502
124.976	-6.74676
126.898	-6.87309
128.821	-7.0539
130.744	-7.08578
132.667	-7.18612
134.589	-7.2519
136.512	-7.11125
138.435	-6.76979
140.357	-6.97739
142.28	-6.434
144.203	-6.21256
146.126	-5.76472
148.048	-5.75643
149.971	-5.93701
151.894	-5.90218
153.816	-5.61111
155.739	-5.54971
157.662	-5.0619
159.584	-5.40246
161.507	-5.0012
163.43	-5.02014
165.353	-5.10005
167.275	-4.34073
169.198	-4.34533
171.121	-4.01549
173.043	-3.92735
174.966	-4.08788
176.889	-3.89209
178.812	-3.458
180.734	-3.26211
182.657	-3.4504
184.58	-3.41591
186.502	-3.35191
188.425	-3.0756
190.348	-2.40971
192.27	-2.72258
194.193	-2.42577
196.116	-2.41884
198.039	-2.22159
199.961	-1.81156
201.884	-0.80675
203.807	-0.63873
205.729	-0.17845
207.652	-0.0635
209.575	-0.08471
211.498	-0.02463
213.42	0.12354
215.343	0.2101
217.266	0.24344
219.188	0.04605
221.111	0.13294
223.034	0.3106
224.957	0.04828
226.879	0.21265
228.802	0.00294
230.725	0.1433
232.647	0.04034
234.57	0.18144
236.493	0.23943
238.415	0.39189
240.338	0.52918
242.261	0.72718
244.184	1.18578
246.106	2.37185
248.029	3.41985
249.952	4.52546
251.874	4.95639
253.797	5.77292
255.72	5.93568
257.642	6.09844
259.565	6.13253
261.488	6.16041
263.411	6.34852
265.333	6.21609
267.256	5.80581
269.179	5.75343
271.101	5.51757
273.024	5.16929
274.947	4.97063
276.87	4.6497
278.792	4.36268
280.715	4.09454
282.638	3.2392
284.56	2.59481
286.483	1.59425
288.406	1.00337
290.328	0.10401
292.251	-0.5127
294.174	-1.04573
296.096	-1.26092
298.019	-2.16191
299.942	-2.4035
301.865	-3.10154
303.787	-2.96215
305.71	-2.77556
307.633	-2.28621
309.555	-1.96503
311.478	-1.91765
313.401	-2.24016
315.324	-2.23244
317.246	-1.72321
319.169	-1.53674
321.092	-0.70695
323.014	-0.76369
324.937	-0.4701
326.86	0.19611
328.783	1.15996
330.705	2.15592
332.628	2.69073
334.551	2.85447
336.473	2.85343
338.396	2.75473
340.319	2.72682
342.241	2.88675
344.164	3.19391
346.087	3.13877
348.01	3.27311
349.932	3.54053
351.855	3.89567
353.778	4.13546
355.7	4.09716
357.623	4.12226
359.546	4.10376
361.469	3.9677
363.391	3.79219
365.314	3.81662
367.237	3.61623
369.159	3.587
371.082	3.29826
373.005	3.26761
374.928	3.15789
376.85	3.1278
378.773	3.30246
380.696	3.27297
382.618	2.81534
384.541	2.70457
386.464	2.64764
388.386	2.44904
390.309	2.28525
392.232	1.96732
394.154	1.80375
396.077	1.09238
398	0.607
399.923	-0.30519
401.845	-0.68334
403.768	-1.74259
405.691	-2.17473
407.613	-3.04122
409.536	-3.44681
411.459	-4.19111
413.382	-4.70309
415.304	-5.54507
417.227	-6.05777
419.15	-6.64443
421.072	-6.80928
422.995	-7.32486
424.918	-7.54304
426.841	-8.11999
428.763	-8.33811
430.686	-8.31454
432.609	-9.03908
434.531	-9.23028
436.454	-8.50402
438.377	-7.97099
440.299	-7.29176
442.222	-7.32253
444.145	-7.6327
446.067	-7.68987
447.99	-8.01253
449.913	-8.20483
451.836	-8.39275
453.758	-8.45031
455.681	-8.74686
457.604	-8.75093
459.526	-8.82669
461.449	-8.75052
463.372	-8.56371
465.295	-8.54202
467.217	-8.36212
469.14	-8.47424
471.063	-8.2639
472.985	-8.02643
474.908	-7.87083
476.831	-7.89041
478.753	-8.00282
480.676	-8.41409
482.599	-8.28411
484.522	-8.47837
486.444	-8.34929
488.367	-8.02667
490.29	-7.60265
492.212	-7.38837
494.135	-7.31336
496.058	-6.99531
497.981	-7.3495
499.903	-7.21126
501.826	-7.48459
503.749	-7.35495
505.671	-7.49399
507.594	-7.44977
509.517	-7.96527
511.44	-8.20187
513.362	-7.99242
515.285	-8.18621
517.208	-8.81896
519.13	-9.06579
521.053	-9.34972
522.976	-9.3556
524.898	-9.00401
526.821	-8.8216
528.744	-8.65523
530.667	-8.33887
532.589	-7.34017
534.512	-7.02406
536.435	-6.67092
538.357	-6.19346
540.28	-6.09557
542.203	-5.69881
544.125	-5.39477
546.048	-5.16041
547.971	-5.1431
549.894	-5.09613
551.816	-4.77959
553.739	-3.79295
555.662	-2.80694
557.584	-1.9581
559.507	-1.26708
561.43	-0.69578
563.353	-0.51467
565.275	-0.49927
567.198	-0.50611
569.121	-0.35773
571.043	-0.04279
572.966	0.15277
574.889	0.14628
576.812	-0.13529
578.734	-0.32987
580.657	-0.42403
582.58	-0.24519
584.502	0.08994
586.425	0.02789
588.348	0.11723
590.27	0.16188
592.193	0.2994
594.116	0.34411
596.038	0.70048
597.961	0.93188
599.884	1.11068
601.807	1.33791
603.729	1.22134
605.652	1.05828
607.575	1.15524
609.497	1.3861
611.42	1.48335
613.343	1.41049
615.265	1.34654
617.188	1.14536
619.111	0.89331
621.034	1.16075
622.956	1.09641
624.879	1.03541
626.802	1.07678
628.725	1.07964
630.647	1.04157
632.57	1.1837
634.493	1.41325
636.415	1.53097
638.338	1.59807
640.261	1.44043
642.183	1.48053
644.106	1.33342
646.029	0.83409
647.952	0.63352
649.874	0.00145
651.797	-0.54897
653.72	-1.36496
655.642	-2.10256
657.565	-3.27439
659.488	-3.95882
661.41	-5.49969
663.333	-6.319
665.256	-7.24743
667.179	-7.63742
669.101	-8.50122
671.024	-9.0525
672.947	-9.3436
674.869	-9.52017
676.792	-10.1578
678.715	-10.038
680.638	-10.5438
682.56	-10.5053
684.483	-10.0103
686.406	-10.0334
688.328	-9.78024
690.251	-9.8539
692.174	-9.54769
694.096	-8.96077
696.019	-8.11735
697.942	-7.27817
699.865	-6.75697
701.787	-6.5952
703.71	-6.23404
705.633	-6.04445
707.555	-6.1658
709.478	-5.72219
711.401	-5.01265
713.323	-4.77284
715.246	-4.43778
717.169	-4.94906
719.092	-4.93722
721.014	-5.02972
722.937	-5.15146
724.86	-5.61531
726.782	-5.49617
728.705	-5.0552
730.628	-4.98319
732.551	-5.34687
734.473	-5.37707
736.396	-5.55368
738.319	-5.22783
740.241	-4.92097
742.164	-5.18365
744.087	-5.35983
746.01	-5.97868
747.932	-6.10069
749.855	-6.59001
751.778	-6.57785
753.7	-7.15648
755.623	-7.22458
757.546	-7.02046
759.468	-7.14175
761.391	-7.11788
763.314	-7.69531
765.237	-7.0686
767.159	-6.7604
769.082	-6.31821
771.005	-5.05087
772.927	-4.44761
774.85	-4.20891
776.773	-4.11504
778.696	-4.60168
780.618	-4.88368
782.541	-5.74627
784.464	-6.02816
786.386	-6.14008
788.309	-6.34008
790.232	-6.37787
792.154	-6.57862
794.077	-5.9798
796	-5.80488
797.923	-5.39212
799.845	-5.35109
801.768	-5.19237
803.691	-5.01793
805.613	-4.69062
807.536	-4.03347
809.459	-3.40288
811.381	-2.77189
813.304	-2.14152
815.227	-1.91068
817.15	-1.65467
819.072	-1.36818
820.995	-1.22002
822.918	-1.54147
824.84	-1.71496
826.763	-1.65861
828.686	-1.56393
830.609	-2.28341
832.531	-2.13474
834.454	-1.66868
836.377	-1.0636
838.299	-0.41953
840.222	-0.67301
842.145	0.79932
844.067	2.87824
845.99	6.26452
847.913	8.07598
849.836	9.36413
851.758	10.0487
853.681	10.1307
855.604	10.306
857.526	10.239
859.449	10.0663
861.372	10.2418
863.294	10.2699
865.217	10.524
867.14	10.6938
869.063	10.7606
870.985	11.014
872.908	10.9727
874.831	10.9683
876.753	10.9003
878.676	10.9325
880.599	10.8363
882.521	10.506
884.444	10.6237
886.367	10.4573
888.29	10.4409
890.212	10.273
892.135	10.2823
894.058	10.4302
895.981	10.1703
897.903	10.0182
899.826	9.80879
901.749	9.92495
903.671	10.0021
905.594	9.76845
907.517	9.14823
909.439	9.07513
911.362	8.82786
913.285	9.04999
915.207	8.80896
917.13	9.19114
919.053	9.22783
920.976	9.34108
922.898	9.13252
924.821	9.00518
926.744	8.49454
928.667	8.31314
930.589	8.16098
932.512	8.40831
934.435	8.69182
936.357	8.64399
938.28	8.62628
940.203	8.57815
942.125	8.61017
944.048	8.67447
945.971	8.67965
947.894	8.60625
949.816	8.45035
951.739	8.36883
953.662	8.29324
955.584	8.49787
957.507	8.47516
959.43	8.56611
961.352	8.43542
963.275	8.45835
965.198	8.14011
967.12	7.77123
969.043	7.13098
970.966	6.69597
972.889	6.10941
974.811	5.74039
976.734	5.28847
978.657	5.12178
980.579	4.96425
982.502	4.96216

## Sheet: Suppl. Figure 2
a									b
Angular frequency	Storage modulus		Loss modulus		Loss factor				Angular frequency	Storage modulus		Loss modulus		Loss factor
rad/s	kPa		kPa						rad/s	kPa		kPa
100	7.05381	0.32127	0.1867	0.02176	0.02639	0.00204			100	13.4318	0.03454	0.00256	0.000798227	0.44362	0.01159
68.1298	5.60734	2.49838	0.20311	0.07637	0.04116	0.01171			68.1298	13.4226	0.03012	0.00223	0.000910839	0.45072	0.01286
46.4163	5.5915	2.49674	0.27737	0.10399	0.05679	0.01704			46.4163	13.416	0.02706	0.002	0.000940765	0.45289	0.01313
31.623	5.56402	2.49071	0.38694	0.14559	0.07982	0.02433			31.623	13.4131	0.02442	0.00181	0.000938625	0.45529	0.01292
21.5442	5.51232	2.47684	0.54169	0.20578	0.1127	0.03404			21.5442	13.4103	0.02335	0.00173	0.000950267	0.4539	0.01301
14.678	5.41712	2.4488	0.75062	0.28907	0.15852	0.04673			14.678	13.4089	0.0226	0.00167	0.000925843	0.45416	0.01261
10.0001	5.25225	2.39663	1.01481	0.39834	0.22035	0.06269			10.0001	13.4069	0.02248	0.00167	0.000916989	0.45442	0.01247
6.81298	4.98349	2.30418	1.32009	0.53039	0.3013	0.08247			6.81298	13.4056	0.02272	0.00168	0.000914878	0.45627	0.01238
4.64162	4.58538	2.15675	1.62886	0.67198	0.40374	0.10701			4.64162	13.4026	0.02286	0.0017	0.000966052	0.45513	0.01304
3.16229	4.06104	1.95006	1.8862	0.80037	0.5293	0.13853			3.16229	13.3996	0.02403	0.00178	0.000975014	0.45493	0.01312
2.15442	3.43054	1.6851	2.03203	0.88694	0.67976	0.18079			2.15442	13.4004	0.02461	0.00183	0.001	0.45573	0.01353
1.46779	2.7913	1.40552	2.05575	0.92307	0.85805	0.24325			1.46779	13.4011	0.02739	0.00203	0.00109	0.45411	0.01475
1	2.15484	1.1115	1.95896	0.90552	1.07864	0.32974			1	13.4014	0.03504	0.00259	0.00143	0.45617	0.01963
0.68129	1.6126	0.85191	1.75482	0.83202	1.33472	0.46748			0.68129	13.3941	0.0415	0.00309	0.000723477	0.45478	0.01038
0.46416	1.16508	0.62838	1.49917	0.72734	1.63348	0.64412			0.46416	13.4034	0.05043	0.00374	0.00219	0.45276	0.02982
0.31623	0.83778	0.46115	1.23045	0.60864	1.96325	0.90255			0.31623	13.4026	0.06512	0.00482	0.00281	0.46215	0.03835
0.21544	0.57848	0.32351	0.99392	0.50083	2.40238	1.23121			0.21544	13.3798	0.07634	0.00567	0.00259	0.47239	0.03572
0.14678	0.40497	0.22964	0.78462	0.40179	2.88171	1.68211			0.14678	13.3562	0.1133	0.00845	0.00204	0.46953	0.02894
0.1	0.28126	0.16204	0.60218	0.31234	3.33821	2.11152			0.1	13.3288	0.15834	0.01185	0.003	0.46546	0.041
0.06813	0.19348	0.1133	0.45521	0.23846	3.72738	2.40045			0.06813	13.265	0.21702	0.0163	0.00455	0.42849	0.06188
0.04642	0.13411	0.07985	0.3409	0.18013	3.98905	2.49989			0.04642	13.1122	0.30172	0.02296	0.00668	0.28165	0.08881
0.03162	0.09541	0.05768	0.25427	0.13533	4.01721	2.30779			0.03162	12.9093	0.42094	0.03254	0.0154	0.12886	0.20058
0.02154	0.0715	0.0438	0.18997	0.10184	3.79975	1.92616			0.02154	12.4052	0.59125	0.04772	0.02461	0.47638	0.3083
0.01468	0.05825	0.03605	0.14407	0.07799	3.33514	1.43797			0.01468	12.2879	1.10192	0.08887	0.05452	0.37148	0.68003
0.01	0.05116	0.03175	0.11205	0.06174	2.89022	1.16986			0.01	9.87307	1.14673	0.11087	0.06391	2.19467	0.80444

## Sheet: Suppl. Figure 3
	density/(g/cm3)	SD
wall	0.96093	0.06531
knot	1.13627	0.25066

## Sheet: Suppl. Figure 4
	WCA/degree	SD
Glass slide	21.0333	3.49889
NMR tube	62.44	12.1928
1 mL injector	110.588	5.87392
5 mL injector	101.973	4.0279
20 mL injector	99.2983	7.28667

## Sheet: Suppl. Figure 7
diameter/nm
55.97
44.82
72.81
48.4
43.58
77.09
81.67
52.64
64.55
41.63
54.27
37.97
53.26
92.46
33.7
79.1
79.89
66.75
60.85
75.8
46.59
72.26
57.61
60.84
78.94
104.17
58.59
50.52
59.89
62.5
67.41
63.61
68.73
86.48
64.39
89.33
55.92
51.53
49.77
65.21
78.36

## Sheet: Suppl. Figure 8
a				b				c
								AFM	SEM
diameter/nm	percentage/%			diameter/nm	percentage/%			diameter/nm	diameter/nm
35	12.5			37.5	2			112.6	50.8683
45	29.1667			42.5	10			49.26	49.8804
55	4.16667			47.5	32			42.22	51.8373
65	12.5			52.5	26			77.41	51.355
75	20.8333			57.5	20			35.91	59.4394
85	12.5			62.5	4			45.74	40.523
95	4.16667			67.5	6			87.97	41.1325
105	0							31.67	48.3609
115	4.16667							73.87	47.3207
								66.85	47.8436
								70.37	50.3768
								38.71	45.1686
								80.93	45.1686
								66.85	56.4333
								77.41	59.0193
								87.97	48.3609
								91.48	51.8373
								66.85	53.2577
								59.82	42.325
								73.89	45.7162
								45.74	47.3207
								49.26	49.8804
								42.22	69.4754
								43.22	55.5445
									56.4333
									52.7885
									47.8436
									44.6144
									61.9
									55.5445
									48.8726
									37.9878
									54.184
									46.792
									41.1325
									66.5488
									60.6822
									46.792
									51.355
									57.3083
									55.5445
									46.792
									67.6611
									50.8683
									49.8804
									59.8565
									54.6413
									51.355
									54.6413
									58.5962

## Sheet: Suppl. Figure 11
	pure water				water with dye
Shear rate	Viscosity			Shear rate	Viscosity
1/s	Pa.s	SD		1/s	Pa.s	SD
99.998	0.00174	0.00115		100.003	0.000583839	5.755e-06
63.0939	0.00169	0.00112		63.0973	0.000569349	1.11375e-05
39.8093	0.00167	0.00111		39.8118	0.000569549	1.92875e-05
25.1181	0.00165	0.00108		25.1196	0.000571756	2.91665e-05
15.8487	0.00161	0.00106		15.8493	0.000598282	5.7257e-05
9.99974	0.00163	0.00105		10.0002	0.000613751	7.3262e-05
6.30947	0.00155	0.0011		6.30968	0.000599801	0.000185588
3.98099	0.00173	0.00118		3.98113	0.000580581	0.000225219
1.58486	0.00245	0.000197255		0.39812	0.00447	0.000218875
0.63092	0.00812	0.00561		0.15855	0.01042	0.00352
0.3981	0.00905	0.00087841
0.25117	0.01244	0.0025
0.15847	0.01859	0.00871

[truncated: 20 more sheets: Suppl. Figure 17, Suppl. Figure 18, Suppl. Figure 20, Suppl. Figure 21, Suppl. Figure 26, Suppl. Figure 27, Suppl. Figure 29, Suppl. Figure 30, Suppl. Figure 31, Suppl. Figure 32, Suppl. Figure 33, Suppl. Figure 34, Suppl. Figure 37, Suppl. Figure 38, Suppl. Figure 39, Suppl. Figure 40, Suppl. Figure 41, Suppl. Figure 42, Suppl. Figure 44, Suppl. Figure 45]
